# Supplementary material for: Hippocampal Mitochondrial Dysfunction and Synaptic Disruption Link Organophosphate Exposure to Pre-Diabetes: An LC-MS/MS-Based Proteomics Approach
Source: Biomolecules. 2026 Jun 26;16(7):952. doi: 10.3390/biom16070952 (PMC13406760; doi:10.3390/biom16070952)
Supplement: Supplementary file 1 [file biomolecules-16-00952-s001.zip]

Archive with 3 entries (3 files):
- SI Figures.pdf
- supplementary_table_s2.xlsx
- supplementary_table_s3.xlsx
