# Supplementary material for: Hippocampal Mitochondrial Dysfunction and Synaptic Disruption Link Organophosphate Exposure to Pre-Diabetes: An LC-MS/MS-Based Proteomics Approach
Source: Biomolecules. 2026 Jun 26;16(7):952. doi: 10.3390/biom16070952 (PMC13406760; doi:10.3390/biom16070952)
Supplement: Supplementary file 1 [file biomolecules-16-00952-s001.zip › supplementary_table_s2.xlsx]

## Sheet: Sheet1
Accession	Gene	OPP.vs..CTRL.Log2FC	OPP.vs..CTRL.P.Value	OPP.vs..CTRL.FDR	PD.vs..CTRL.Log2FC	PD.vs..CTRL.P.Value	PD.vs..CTRL.FDR
A0A8I6AHZ0	Atp6v1b1	-1.79647	0.000419112	0.080218	-1.81742	0.00688341	0.198231
A0A8I6ABX9	Pmch	-1.68728	0.000786778	0.136899	-1.88611	0.0355359	0.25298
A0A8I6G734	ENSRNOG00000066376	2.47202	0.00120356	0.145725	3.16824	0.000695104	0.119205
A0A8I6G6A0	Gna11	3.26009	0.00128879	0.145725	1.99935	0.00636212	0.198231
A0A8I6AHG3	Nars1	1.43174	0.00129432	0.145725	1.08705	0.0193892	0.211827
Q8VI04	Asrgl1	-1.31291	0.00191284	0.159217	-1.15552	0.00402366	0.159765
A0A0G2K1R5	Camkv	1.84662	0.00432495	0.191922	1.96892	0.0198084	0.211827
P62260	Ywhae	1.21358	0.00433822	0.191922	1.07504	0.0100391	0.20625
Q6QI48	Scp2	-1.69638	0.00441201	0.191922	-2.30922	0.0191574	0.211827
P46462	Vcp	1.14394	0.00490768	0.195654	1.01647	0.0244488	0.226808
A0A8I5ZVZ1	Dnajb6-ps10	-2.45097	0.00594262	0.20311	-2.73833	0.00288493	0.148564
Q4QR73	Dnaja4	-2.30028	0.00606375	0.203614	-1.81203	0.00528494	0.177463
M0RD00	Dach2	2.27493	0.00681851	0.208928	2.59207	0.0138628	0.211827
F1LPB9	Rph3a	-1.28855	0.00697373	0.208928	-1.55032	0.00109977	0.119205
A0A8L2UIH0	Cdk5	-1.01727	0.0069861	0.208928	-1.31945	0.00172889	0.127355
Q6AY86	Vps26a	4.37956	0.00793393	0.224833	3.845	0.0372876	0.255801
A0A8I6APG8	LOC120094308	-2.36372	0.0079878	0.224833	-2.07038	0.01349	0.211827
D4A6P1	Sez6l2	1.9674	0.00822934	0.225495	2.12813	0.000971384	0.119205
A0A8I6GF11	Eif4a1-ps8	2.13737	0.0082915	0.225495	2.15089	0.0193172	0.211827
A0A8I6AKB0	Asmtl	2.12748	0.00928939	0.230908	1.95776	0.0174512	0.211827
A0A8J8XK13	Caskin1	1.51931	0.0101947	0.23104	1.57262	0.010532	0.20625
A0A0G2K931	Psat1	2.15672	0.0103238	0.23104	1.08087	0.0131011	0.211827
F1LRJ9	Selenbp1	2.03047	0.0106601	0.23104	2.47389	0.0041391	0.159765
P85973	Pnp	1.53889	0.0107916	0.23104	1.47026	0.0109914	0.20625
P62804-2	H4c2	2.63347	0.0112756	0.23104	4.32587	0.000825215	0.119205
A0A8L2R781	Rab3c	-1.24565	0.0116064	0.23104	-1.61491	0.0267453	0.231763
A0A8I6A435	Rpl13	2.76806	0.0119338	0.23104	3.17227	0.00483876	0.165771
Q66H12	Naga	-2.15607	0.0119621	0.23104	-2.25588	0.0111715	0.207595
A0A8I6APM4	Gpm6a	-1.70233	0.0125478	0.23104	-2.48318	0.000121354	0.0642797
P37361	Mt3	1.17362	0.012574	0.23104	2.37866	0.049103	0.280547
Q9EPC6	Pfn2	1.71048	0.0126333	0.23104	2.12429	0.00601775	0.196857
Q6TUG0	Dnajb11	-2.5974	0.0126811	0.23104	-3.03834	0.00172407	0.127355
Q62951	Dpysl4	-1.09641	0.0132354	0.23104	-1.36714	0.00294955	0.148564
M0RBJ7	C3	-1.45821	0.0133989	0.23104	-1.47919	0.0147182	0.211827
A0A0G2K1X6	Bsn	1.33733	0.0143508	0.240943	1.65209	0.0158623	0.211827
A0A8I6GLM2	Dab2ip	-1.89913	0.0148563	0.244607	-2.51396	0.00055344	0.119205
P49192	Cartpt	-7.12317	0.0148866	0.244607	-6.29961	0.0124519	0.211827
Q6AXT5	Rab21	1.54214	0.016087	0.244607	1.31684	0.027781	0.232107
A0A8I6A7I3	LOC100359505	-3.38345	0.0161831	0.244607	-3.099	0.018178	0.211827
F1LUM5	Tubal3	3.85239	0.0163534	0.244607	2.59599	0.00173	0.127355
F1M7Y3	Rap1gds1	3.31198	0.0165855	0.244607	3.57357	0.0125907	0.211827
Q8R1R5	Cd99l2	1.18141	0.0169393	0.244607	1.20894	0.01515	0.211827
A0A8I6AS05	Cyth2	2.62396	0.0178412	0.244607	4.50157	0.00271685	0.148564
A0A8I6A2W7	ENSRNOG00000063289	1.9589	0.0181316	0.244607	1.24327	0.000628338	0.119205
F1LX07	Slc25a12	-1.76662	0.0184031	0.244607	-2.47418	0.0342928	0.25298
A0A0G2K9Y5	Hrgl1	-4.44843	0.0187881	0.248004	-3.80106	0.0103399	0.20625
A0A8I6ASN6	Rtn3	2.24179	0.0189422	0.248324	2.20373	0.00425849	0.159765
A0A0G2K5E4	Dnaja3	-2.07051	0.0190873	0.248525	-2.11347	0.0181419	0.211827
A0A8I6AUZ1	Hk1	1.25845	0.0195422	0.251039	1.5798	0.0129844	0.211827
D3ZNI3	Pdcd11	-2.30468	0.0224519	0.260648	-3.12397	0.00254359	0.145313
Q02874-1	Macroh2a1	-2.10443	0.0230389	0.260648	-2.25666	0.00472158	0.165771
P24050	Rps5	3.58741	0.0231685	0.260648	4.15432	0.00349801	0.159409
A0A8I5ZRN3	Neb	-3.31903	0.0233202	0.260648	-4.48481	0.000392761	0.119205
A0A8I5ZQQ9	Ak2-ps3	-2.61188	0.0241362	0.260648	-3.06478	0.0144367	0.211827
A0A0G2JUI0	Tln2	-1.1172	0.0241929	0.260648	-1.0776	0.020284	0.213317
A0A8I5ZLU6	Afdn	1.72425	0.0247692	0.260648	1.98153	0.0013763	0.119738
A0A8I5YBP6	Atp5f1c	1.48121	0.024944	0.260648	1.49306	0.0271641	0.232107
Q6QI56	LOC317165	-3.72139	0.0253993	0.260648	-4.75521	0.0016425	0.127355
A0A8I5ZWQ0	Kng2	-1.31015	0.0255192	0.260648	-1.18491	0.0423123	0.269056
D4A500	Hddc3	-1.12019	0.0255342	0.260648	-1.4751	0.0147807	0.211827
F1LRZ7	Nefh	1.56887	0.0256018	0.260648	2.47315	0.00014584	0.0642797
A0A8I6AFF1	Haus4	1.04257	0.0258981	0.260889	1.043	0.0134139	0.211827
E9PT83	Cenpf	-1.09946	0.0273312	0.264949	-1.89685	0.049782	0.28107
A0A0G2K3F2	Snap25	3.65526	0.028711	0.272043	4.72792	0.00107692	0.119205
A0A8I6AST2	Gsn	-1.94224	0.0294523	0.273877	-2.41609	0.010573	0.20625
A0A8I5ZZK9	Cryl1	-2.47653	0.0299471	0.273877	-3.04691	0.000779038	0.119205
Q6Q629	Dpp10	2.27912	0.0300264	0.273877	3.83518	0.00016792	0.0642797
P62762	Vsnl1	1.70662	0.0302155	0.273877	1.5327	0.025783	0.230601
G3V7K2	Lifr	-2.21298	0.0303805	0.273877	-3.76944	0.00134904	0.119738
G3V8R1	Nucb2	-2.54215	0.0308331	0.273877	-3.1265	0.00695705	0.198231
A0A0G2K038	Rexo2	-2.54494	0.0308875	0.273877	-3.70883	0.00485016	0.165771
A0A8I6GHN4	Sh3glb2	-2.26427	0.0310943	0.273877	-2.4222	0.0150213	0.211827
A0A0H2UHX3	Rps4x	1.49772	0.0326179	0.27636	1.62856	0.0344027	0.25298
A0A0G2K8V2	Vcl	-2.59671	0.0329833	0.277442	-1.92729	0.00434054	0.159765
Q00566-2	Mecp2	-1.38695	0.0333563	0.277442	-1.82293	0.0438815	0.269955
A0A8I6A357	Rgs6	-3.56428	0.0337417	0.277442	-4.1795	0.0176835	0.211827
A0A8I5ZRB3	Kif1a	3.34807	0.0343607	0.277766	3.98256	0.0198104	0.211827
A0A8I6ALW9	ENSRNOG00000065952	2.0852	0.0365772	0.279436	2.11893	0.0286482	0.23333
F7EWK1	Hmgb3	-2.81177	0.0366235	0.279436	-3.93114	0.0224968	0.220814
A0A8I6A2Z4	Fusl1	1.23325	0.0368677	0.279436	1.42035	0.014796	0.211827
A0A8I5ZLJ2	Aldh5a1	-1.8006	0.0375068	0.279436	-2.14802	0.0181132	0.211827
A0A8I6AEV8	Bola2l2	3.50518	0.0375775	0.279436	5.47914	0.00131991	0.119738
A0A8I5ZUB2	Oscp1	2.259	0.0377363	0.279436	2.68438	0.0201418	0.213317
Q80Z30	Ppm1e	-3.77582	0.0383336	0.279436	-1.84983	0.0325841	0.247933
F1LRK1	Atp4a	-2.05651	0.0399806	0.279436	-2.26556	0.0144312	0.211827
A0A8I5ZKM4	Phf24	-2.5397	0.0414768	0.280518	-2.6324	0.0324989	0.247933
D3ZB30	Ptbp1	-2.78933	0.0419978	0.283041	-3.72351	0.00254652	0.145313
Q8K3X8	Hsbp1	1.61393	0.0437148	0.284195	2.67517	0.00255791	0.145313
A0A8I6A263	Aimp1	4.38412	0.0438606	0.284195	5.11462	0.0247319	0.226808
Q8CG09	Abcc1	1.42919	0.0448232	0.284195	1.79057	0.0193032	0.211827
G3V616	Cuta	-1.02733	0.0455307	0.286419	-1.32263	0.0161101	0.211827
A0A8I6AGY8	Gtf3c4	-1.4475	0.046517	0.288167	-1.77143	0.00215686	0.145313
Q63768	Crk	-1.98998	0.0470251	0.288287	-2.2839	0.0248672	0.226808
P07825	Syp	2.47768	0.0493846	0.293902	2.191	0.038458	0.256476
P68035	Actc1	4.00422	0.0493863	0.293902	4.43225	0.0222604	0.220759
A0A8L2UQ79	Atp2b3	1.55132	0.0495997	0.293902	1.28947	0.0436626	0.269955
A0A8I6ALB1	Ckap5	3.0459	0.0498906	0.293902	3.37649	0.0377462	0.256476
