# Supplementary material for: Hippocampal Mitochondrial Dysfunction and Synaptic Disruption Link Organophosphate Exposure to Pre-Diabetes: An LC-MS/MS-Based Proteomics Approach
Source: Biomolecules. 2026 Jun 26;16(7):952. doi: 10.3390/biom16070952 (PMC13406760; doi:10.3390/biom16070952)
Supplement: Supplementary file 1 [file biomolecules-16-00952-s001.zip › supplementary_table_s3.xlsx]

## Sheet: CPY_vs_CTRL
Accession	logFC	P.Value	adj.P.Val
A0A8I6G734	2.47202	1.02728e-05	0.0152348
F1M7Y3	3.31198	2.32792e-05	0.0152348
Q4QR73	-2.30028	2.3879e-05	0.0152348
A0A0G2K931	2.15672	3.53762e-05	0.0164061
F1LUM5	3.85239	4.28581e-05	0.0164061
A0A8I6A2W7	1.9589	5.49725e-05	0.0168743
A0A8I5ZY55	-2.37524	6.19591e-05	0.0168743
A0A8I6ABM0	2.56866	7.2431e-05	0.0168743
A0A8I6A435	2.76806	7.93462e-05	0.0168743
Q9JK11-3	2.02673	9.11088e-05	0.0174382
Q8VI04	-1.31291	0.000139694	0.0211288
A0A0G2K3F2	3.65526	0.000145656	0.0211288
M0R776	-2.72796	0.000149181	0.0211288
P49192	-7.12317	0.000154547	0.0211288
A0A8I5ZRB3	3.34807	0.00017013	0.0217086
A0A8I6AHG3	1.43174	0.000188369	0.0221022
A0A8I5ZQQ9	-2.61188	0.00019631	0.0221022
A0A0G2K5E4	-2.07051	0.000215236	0.0222099
A0A0G2K9Y5	-4.44843	0.000220475	0.0222099
A0A8I6AEV8	3.50518	0.000259852	0.0248679
A0A8I6B663	2.22388	0.000287322	0.02529
A0A8I6A263	4.38412	0.000299389	0.02529
A0A8I6ALB1	3.0459	0.000314373	0.02529
A0A8I5ZRN3	-3.31903	0.000317117	0.02529
Q9EPC6	1.71048	0.000339352	0.0259808
Q6Q629	2.27912	0.000369115	0.0271725
A0A8J8XK13	1.51931	0.00038389	0.0272135
P26772	-1.87686	0.000410023	0.0279
P62260	1.21358	0.000434823	0.0279
A0A140TAH1	2.65847	0.000437304	0.0279
A0A8I6AHZ0	-1.79647	0.00046601	0.0287724
A0A8I5ZUB2	2.259	0.000484704	0.0289913
Q80Z30	-3.77582	0.000542099	0.0314418
P63100-2	2.00379	0.00056683	0.0317222
A0A8I5ZKM4	-2.5397	0.000580082	0.0317222
Q66H12	-2.15607	0.000645887	0.0343397
P68035	4.00422	0.000674953	0.0347668
D3ZWQ0	-2.26177	0.00069025	0.0347668
Q8R1R5	1.18141	0.000766994	0.0376417
A0A8I6ADP8	3.04612	0.000816671	0.0390777
Q6AY86	4.37956	0.00084645	0.0395147
P24050	3.58741	0.000870923	0.0396892
P51146	1.26408	0.000958016	0.0426428
Q63768	-1.98998	0.00099923	0.0434665
G3V6I9	-1.87688	0.00104128	0.044289
F1LRZ7	1.56887	0.00106653	0.0443768
P84092	1.05354	0.00111753	0.0455095
G3V8R1	-2.54215	0.00118928	0.0474225
Q02874-1	-2.10443	0.00126615	0.0494574
D3ZNI3	-2.30468	0.00133109	0.0499048
A0A8I6A7I3	-3.38345	0.001363	0.0499048
D3ZNZ9	-1.48747	0.00137882	0.0499048
A0A8I5ZZK9	-2.47653	0.00139901	0.0499048
A0A8I6APG8	-2.36372	0.00140797	0.0499048
A0A8I5ZVZ1	-2.45097	0.00150242	0.0514065
A0A8I5Y7T7	1.06601	0.00150406	0.0514065
A0A8I6ASN6	2.24179	0.00164456	0.0552226
A0A0G2K5F4	2.7636	0.00172662	0.0563535
A0A8I6G6A0	3.26009	0.00173712	0.0563535
A0A8I5ZX37	5.00816	0.0018025	0.0568764
M0RD00	2.27493	0.00184139	0.0568764
Q6QI56	-3.72139	0.00184239	0.0568764
A0A8I5Y747	1.10677	0.00193443	0.0587698
A0A8I6AJB8	-1.06459	0.00196774	0.0588477
A0A0G2K0F3	-3.35948	0.00203663	0.0594002
D3ZXP3	-1.1277	0.00204828	0.0594002
Q8R491	-1.66507	0.00208652	0.059606
P07825	2.47768	0.00212122	0.0597061
A0A8I6ADD5	-1.40504	0.00220338	0.0611197
A0A0G2JZ52	2.48843	0.00224216	0.061307
Q62951	-1.09641	0.00234459	0.0632049
B2RZ33	-1.85993	0.00244046	0.0640649
A0A8I6GF11	2.13737	0.00248267	0.0640649
G3V6D3	1.71004	0.00250533	0.0640649
P21707	1.07479	0.00251038	0.0640649
F1LPB9	-1.28855	0.00257723	0.0649054
A0A0G2K9Q7	2.78912	0.0026171	0.0650535
A0A8I6APM4	-1.70233	0.00266468	0.0653871
P46462	1.14394	0.00276585	0.0665023
A0A0G2JTH4	1.01989	0.00278723	0.0665023
Q8VIL3	2.72393	0.00281436	0.0665023
A0A8I6AST2	-1.94224	0.00296107	0.0684183
P22062	3.01021	0.00296759	0.0684183
A0A0G2K8V2	-2.59671	0.00304825	0.0684183
Q9Z173-2	1.68986	0.00306505	0.0684183
P38718	-1.6552	0.00308203	0.0684183
A0A8L2UI00	1.80769	0.00310992	0.0684183
P50398	1.39571	0.00315718	0.068422
A6KQR9	3.40067	0.00318159	0.068422
F1LXA0	-1.57383	0.00323141	0.0687213
O35331	1.53415	0.00335675	0.0692966
A0A0G2JUI0	-1.1172	0.00336518	0.0692966
A0A8I5ZLJ2	-1.8006	0.0033982	0.0692966
A0A8I5ZLU6	1.72425	0.00341489	0.0692966
A0A8I6GM96	1.68631	0.00343949	0.0692966
G3V9N0	-2.1025	0.00359435	0.0716623
O35303	1.70465	0.00363687	0.0717625
B0BNB9	1.12649	0.00369729	0.0722103
A0A8I6GLM2	-1.89913	0.00378072	0.0726357
A0A8I6A732	-3.47386	0.00384048	0.0726357
D4A1D3	1.5323	0.00385699	0.0726357
A0A8I5ZQ49	2.00366	0.00391114	0.0726357
A0A8I6B3A4	1.17623	0.00392305	0.0726357
A0A8I6AQ32	1.94243	0.00397456	0.0726357
Q9QXY2	-3.30051	0.00398472	0.0726357
A0A8I6AMJ9	2.3907	0.00407008	0.0734919
P70600	-2.9219	0.00414641	0.0741704
Q6QI16	-4.34567	0.0042375	0.0745265
A0A8I5YBP6	1.48121	0.00424419	0.0745265
A0A8I6A0Q6	2.10057	0.00434908	0.0756741
A0A8L2QFM9	1.57227	0.00454335	0.0783421
A0A8I6AM99	1.09649	0.00459114	0.0784593
A0A8I6ABX9	-1.68728	0.00465922	0.0789181
A0A8I5ZW23	-2.36575	0.00476586	0.0793675
Q6TUG0	-2.5974	0.00476868	0.0793675
F1LQ63	1.40532	0.00486704	0.0794681
A0A096MK46	1.4044	0.00487192	0.0794681
A0A8I6AS05	2.62396	0.00489929	0.0794681
M0RBJ7	-1.45821	0.00505577	0.0813172
G3V616	-1.02733	0.00509855	0.0813218
A0A8I6A6U8	-2.24044	0.00514217	0.0813398
P85845	-1.40102	0.00526692	0.0826302
A0A8I6AMT0	1.10722	0.0053882	0.0838456
A0A8L2UP03	-1.10257	0.0054409	0.0839829
G3V6N7	2.75921	0.00561317	0.0850433
P62804-2	2.63347	0.00563484	0.0850433
Q9Z1B2	1.69208	0.00564289	0.0850433
D3ZIC4	-1.31891	0.00569399	0.085143
P63312	2.87876	0.00578817	0.0858803
Q8K3X8	1.61393	0.00626618	0.0922574
Q925Q9-6	2.08334	0.00634234	0.092666
F1LMW3	-2.2861	0.00674336	0.0965524
A0A8I6AWQ8	-1.93603	0.00680109	0.0965524
O35921	1.42666	0.00687322	0.0965524
P62762	1.70662	0.00691002	0.0965524
A0A8I6A6J4	-0.874748	0.00698251	0.0965524
Q9WTV5	0.93268	0.00700826	0.0965524
A0A8I6AUZ1	1.25845	0.0070546	0.0965524
D4A6P1	1.9674	0.00706809	0.0965524
M0R9N8	1.34391	0.00707049	0.0965524
A0A8L2UQ79	1.55132	0.00711279	0.0965524
F1M5M9	-3.18614	0.00720774	0.0971522
P85108	2.35736	0.00729128	0.097591
A0A8I5ZLW8	1.12445	0.00781124	0.102556
A0A8I6GL35	1.70809	0.0078227	0.102556
D4ACB8	-2.45667	0.00782301	0.102556
A0A0G2KA79	-0.900686	0.0080101	0.103434
A0A8I6A1R5	1.79878	0.00803812	0.103434
A0A0G2JX32	1.13671	0.00805206	0.103434
A0A8I6AGY8	-1.4475	0.00814656	0.103732
A0A8L2QPN8	-1.89474	0.00820701	0.103732
A0A0G2K3K2	0.973373	0.00828669	0.103732
A0A8I5ZLD3	-2.09083	0.00829206	0.103732
Q6AXT5	1.54214	0.00848706	0.104609
A0A8I5Y7I2	-1.82653	0.00851352	0.104609
P05545	-2.15668	0.00854261	0.104609
O55004	-1.4981	0.00858079	0.104609
A0A8L2PZR6	-1.54612	0.00865598	0.104849
Q5M943	-2.31027	0.00879666	0.104849
F7EWF8	1.84999	0.00881831	0.104849
A0A8L2QDW2	-4.14423	0.00881962	0.104849
A0A8I6GJR0	2.2978	0.0089346	0.105561
A0A8I6A509	2.72704	0.00901287	0.105832
D3ZSB0	1.20778	0.00927908	0.108294
A0A8I6A3G9	1.83327	0.00949008	0.110085
F1LX07	-1.76662	0.00958626	0.110531
A0A8I5ZP83	0.802728	0.00980349	0.112359
A0A8I6GMG5	0.930054	0.00993108	0.112422
O70257	-1.08417	0.0100331	0.112422
D4A233	-2.84998	0.0100439	0.112422
A0A8I6AKB0	2.12748	0.010044	0.112422
A0A8L2R781	-1.24565	0.0102824	0.114421
A0JPM9	-1.19103	0.0105283	0.116481
A0A8L2Q6Y2	0.955413	0.0106741	0.116861
M0RAY1	-0.770416	0.0106848	0.116861
B2GV15	2.11051	0.0108156	0.11762
Q9EPH8	1.33101	0.0110388	0.118772
Q64542-2	-2.43915	0.0111288	0.118772
A0A8I5ZR44	-1.61743	0.0111534	0.118772
P16617	0.955896	0.0113487	0.118772
A0A0G2KAZ7	-1.61464	0.0113513	0.118772
A0A8I6A0L5	1.28029	0.0113824	0.118772
A0A0G2JXT9	-2.49951	0.0114516	0.118772
Q6MGC4	-0.876586	0.0114714	0.118772
A0A8I6A357	-3.56428	0.011487	0.118772
A0A8L2QDB6	-1.01851	0.0115677	0.118772
Q9JLZ1-2	-2.55294	0.0116042	0.118772
A0A096MKB4	2.10844	0.011752	0.119646
A0A0G2QC04	-2.87744	0.0118336	0.119839
A0A0G2JSQ0	1.39565	0.0119412	0.120292
A0A8I6A888	0.951896	0.0123741	0.124001
A0A0G2K1X6	1.33733	0.0124693	0.124203
B3GNI6	1.49747	0.0125241	0.124203
A0A8I6ALD4	-1.07929	0.0126028	0.124339
P62994	0.947333	0.0127805	0.124783
A0A0G2K1R5	1.84662	0.0129505	0.124783
A0A8L2UJ74	0.987446	0.0129602	0.124783
Q5RJK8	-3.30454	0.0130664	0.124783
A0A0G2K654	-1.84452	0.013154	0.124783
A0A8I6A8I6	-1.91707	0.0131835	0.124783
Q08163	1.70486	0.013203	0.124783
A0A8I6AFF1	1.04257	0.0132657	0.124783
D4A164	1.68922	0.0132674	0.124783
P15865	-1.47634	0.0132998	0.124783
A0A8I6GHN4	-2.26427	0.0134072	0.125177
D4A055	-3.34873	0.0134985	0.125344
Q8R4I6	1.78173	0.0135988	0.125344
A0A8I5ZSV8	-1.80708	0.0136215	0.125344
A0A8L2R1R3	-2.53234	0.0140722	0.128168
Q5RKJ9	1.07023	0.0141502	0.128168
Q5XI32	1.72411	0.0141507	0.128168
A0A8I6A880	1.32941	0.0141963	0.128168
Q6QI48	-1.69638	0.0142849	0.128363
P52481	-0.95602	0.0147393	0.131827
A0A0G2K0V3	-2.59404	0.0148463	0.132117
A0A8I5ZKV9	-1.37345	0.0149098	0.132117
D4A6L0	-1.55467	0.0150534	0.132775
A0A8I6A5T1	-1.96799	0.0153694	0.13494
Q9QXU8	1.22878	0.0156683	0.136937
A0A8L2UIH0	-1.01727	0.0158675	0.137014
A0A8I5XWW6	1.79587	0.0158746	0.137014
A0A8I5ZWQ0	-1.31015	0.015892	0.137014
A0A8I6AVN2	1.56625	0.0160703	0.137458
A6HK92	-1.90619	0.0162082	0.137458
P43138	2.02872	0.0162532	0.137458
G3V758	1.06436	0.0162886	0.137458
P07151	1.21391	0.0163426	0.137458
A6KNE7	-1.14399	0.016411	0.137458
A0A8I5ZNW6	-1.62162	0.016484	0.137458
Q62636	0.979393	0.016518	0.137458
P62775	1.18588	0.0166159	0.137674
Q5XIF6	1.69889	0.01673	0.138023
Q62658	1.82145	0.017085	0.139083
P62142	0.99053	0.017115	0.139083
P12075	1.87721	0.0171186	0.139083
A0A8I6B3S2	2.41012	0.0172178	0.139083
A0A0G2JSW3	-1.19781	0.0172567	0.139083
F1LRJ9	2.03047	0.0172946	0.139083
A0A8L2QCS8	-1.58936	0.0174638	0.139857
D3ZB30	-2.78933	0.0176429	0.140613
F1LNI0	1.92722	0.0177052	0.140613
P97846	-3.14828	0.0177837	0.140653
D3ZVQ0	-1.57399	0.0179368	0.14128
A0A8L2UIG7	-0.963622	0.0180742	0.141779
A0A8L2Q7K1	0.719708	0.0181678	0.141931
A0A8I6AQR0	2.03874	0.0183893	0.143078
D3ZMS1	-1.18137	0.0185899	0.143881
A0A8I6ACU9	1.20428	0.0186429	0.143881
F7FJT3	1.11629	0.0187257	0.14394
P47858	0.783551	0.0188684	0.144457
A0A0H2UHX3	1.49772	0.0191692	0.145945
A0A8I6ANY4	1.84651	0.0192153	0.145945
A0A0G2K038	-2.54494	0.0194641	0.145991
F1LQ96	-2.56603	0.0195387	0.145991
Q641Z6	2.24426	0.0195535	0.145991
A0A8L2Q359	-0.940809	0.0195636	0.145991
D4A8N3	1.75406	0.0196985	0.145991
G3V644	-0.893742	0.0197496	0.145991
P17105	1.15976	0.0198838	0.145991
P49803	-2.26986	0.0199074	0.145991
B0LPN4-3	0.753766	0.0199079	0.145991
Q8CG09	1.42919	0.020174	0.147378
Q5U2Z3	1.70519	0.0202783	0.147577
A0A8I6GAT1	1.41858	0.0204592	0.148128
A0A8I5Y704	-1.34145	0.0205088	0.148128
Q32KJ5	-0.787304	0.020833	0.149904
D3ZWX4	0.889304	0.0209733	0.150348
P69682	-0.941039	0.0211146	0.150796
Q304F3	-1.63223	0.021345	0.151875
A0A8I6GFE6	1.02456	0.0215843	0.152371
F7F5P9	-1.30757	0.0216458	0.152371
A0A0G2JSR7	1.17324	0.0216536	0.152371
O89046	2.02193	0.0217676	0.152613
A0A0U1RS13	-2.11965	0.0219706	0.152721
P97697	2.66134	0.0220577	0.152721
G3V733	0.926834	0.0220773	0.152721
A0A8I6ACS1	-4.26822	0.0221023	0.152721
P69897	1.75184	0.0224716	0.15412
A0A8I6AGZ0	1.26947	0.0225312	0.15412
D3ZAP9	2.31684	0.0225462	0.15412
G3V7K2	-2.21298	0.0226893	0.154149
D3ZXF9	-1.46725	0.0227115	0.154149
F7EWK1	-2.81177	0.0231789	0.156498
Q6AY84	1.10311	0.0232212	0.156498
P69736	-1.04487	0.023336	0.15658
P14841	-1.22792	0.023397	0.15658
A0A0G2JUC7	-0.743156	0.023513	0.156808
Q01728-3	0.906716	0.0237065	0.15755
D4A5L9	-0.860947	0.0240159	0.159054
P85973	1.53889	0.024283	0.159677
Q62826	0.879513	0.024406	0.159677
Q63372-1	-2.02324	0.0244365	0.159677
A0A8I5Y244	-3.65733	0.0244438	0.159677
A0A8J8XUY4	-1.87153	0.0245333	0.159717
P11951	-1.06642	0.0247007	0.160261
A0A8I5ZN81	1.54766	0.0248248	0.160523
A0A096MKB7	0.744749	0.0256066	0.16388
A0A8I6A252	1.15313	0.0257286	0.16388
A0A8I6AFE3	1.77372	0.0257503	0.16388
G3V8G6	-1.98213	0.0258167	0.16388
Q6AYZ1	1.781	0.025836	0.16388
D3ZT36	-0.673061	0.0258578	0.16388
Q566E4	-4.08166	0.0261276	0.164669
D3ZGS3	-1.7169	0.0262832	0.164669
P13697	0.917793	0.0263239	0.164669
D4AEB3	-1.11494	0.0264526	0.164669
G3V6S0	0.960247	0.0264927	0.164669
Q63754	1.9799	0.0264984	0.164669
A0A8I6AEY2	0.797857	0.0267531	0.165714
A0A0G2JTL5	1.26378	0.0269641	0.165954
A0A8I6A6K6	3.21979	0.0269653	0.165954
D3ZBN0	-1.44977	0.02712	0.166281
A0A8I5ZS45	1.1222	0.0271922	0.166281
P35332	1.49604	0.0272948	0.166376
D3ZVY6	-1.37685	0.0274223	0.166623
Q566R0	1.76048	0.0276491	0.167099
A6JW26	1.3393	0.0276752	0.167099
A0A8I5ZVT0	1.12533	0.0279922	0.168482
A0A8I6A7K2	-2.33226	0.0282102	0.169225
Q6P502	1.01105	0.0282926	0.169225
A0A0G2JWJ9	-1.76519	0.028672	0.17096
G3V7V7	-1.35559	0.0290419	0.172227
D3ZUB0	-2.69285	0.0290644	0.172227
Q5U214	-4.17233	0.0293725	0.173515
A0A8I5ZVX0	1.38482	0.0296284	0.174489
P14604	1.17353	0.0298325	0.174721
S4VP54	-1.82588	0.0298505	0.174721
A0A8I6ARF4	1.02837	0.0302893	0.176749
A0A8I6GMJ7	-3.16636	0.0305358	0.177646
F1LQ62	-1.22993	0.030779	0.178518
A0A8I6AIN6	-0.791588	0.0314749	0.182003
A0A0G2K7X3	-2.08595	0.0316239	0.182313
A0A8L2R156	2.01208	0.0326924	0.187907
A0A8I6AI74	0.782949	0.0329906	0.189054
A0A8I6ABE3	0.844002	0.0340806	0.194391
M0R7P0	-0.715727	0.0341251	0.194391
A0A8I6G430	-2.05644	0.0343735	0.195225
A0A8I6AF64	-1.42618	0.0345334	0.195434
P07171	0.971048	0.0346145	0.195434
Q06C60	1.06008	0.0350888	0.19747
F1LRK1	-2.05651	0.0351814	0.19747
A0A8I5Y1G9	-1.21854	0.0352872	0.197485
A0A0G2K1C0	1.08917	0.035464	0.197646
P54283	-1.92616	0.0355226	0.197646
P06686	1.20556	0.0357342	0.198247
A0A8L2UI37	-2.48174	0.0363072	0.200803
F1LMX1	0.791834	0.036436	0.200803
A0A8I6GBD2	-1.05069	0.0365096	0.200803
P23965	0.777003	0.036685	0.201189
A0A8I6ANQ3	-0.888004	0.0367949	0.201216
P18596-1	1.06997	0.0371523	0.202345
Q63635	-1.55957	0.0372128	0.202345
A0A0G2JTT4	-1.89115	0.0373989	0.20278
A0A8L2QMF2	2.53292	0.0385701	0.207998
A0A8I6ATA8	0.750666	0.0386425	0.207998
O08618	1.00658	0.0386871	0.207998
P24368	-0.628217	0.0389706	0.20879
A0A8I6GGP1	0.856408	0.0390527	0.20879
A0A0G2K2V7	-0.855833	0.0393427	0.209755
G3V8L3	-1.36252	0.0402482	0.213986
A0A8I6AIZ9	1.75932	0.0409103	0.215465
A0A8I6ASF5	1.21571	0.0409207	0.215465
P54311	0.86307	0.0410132	0.215465
A0A8I5ZY73	1.04482	0.0410648	0.215465
A0A8I6A0L0	1.50309	0.0410891	0.215465
Q6AYE2	1.04489	0.0412495	0.215715
A0A8L2QEN5	0.824958	0.0414163	0.215997
D4A511	1.29247	0.041684	0.216802
D4A500	-1.12019	0.041947	0.217579
F1MAM6	-0.803835	0.0420847	0.217703
A0A8I6GD73	0.556645	0.0423247	0.218355
A0A8I6A4S9	-1.58434	0.0426111	0.219137
A0A8I5YBR2	-0.895177	0.0427155	0.219137
G3V846	1.40743	0.0429236	0.219137
M0R8C5	1.19666	0.0430196	0.219137
A0A8I5ZX08	-0.970958	0.0430488	0.219137
A0A8I5ZUY9	0.904393	0.0433807	0.21969
F7F1Y0	1.15002	0.0433871	0.21969
A0A8I5ZL80	1.77401	0.0437725	0.221057
Q4V8C3-2	-1.8925	0.0439291	0.221264
P48721	-1.22137	0.0449549	0.225836
D3ZLU0	-1.63873	0.0453632	0.227282
Q5XIM7	-1.59444	0.0454801	0.227282
Q5BJP3	-0.764867	0.0456967	0.227515
A0A0G2JZN3	-1.11061	0.0458274	0.227515
A0A8I5ZJL1	-1.07318	0.0460077	0.227515
A0A8I5ZL99	-1.49262	0.0460487	0.227515
P68255	1.40559	0.0464027	0.227515
A0A8I6A2Z4	1.23325	0.0464131	0.227515
A6JRM5	-1.74606	0.0464151	0.227515
A0A8I5ZX82	3.09621	0.0464778	0.227515
A6JQ21	-1.49764	0.0471136	0.229153
A0A8L2UQN5	1.53479	0.0472344	0.229153
Q9JI03	-1.1697	0.0473203	0.229153
A0A8L2Q4B4	1.48985	0.0474511	0.229153
Q505J6	0.989367	0.0476705	0.229153
P10960	2.97158	0.0476772	0.229153
D4A781	-2.07143	0.0477385	0.229153
A0A0G2JVE8	0.993223	0.0477701	0.229153
P70580	-1.9551	0.0481019	0.229436
D3ZVE0	0.878288	0.048119	0.229436
A0A8I6A417	-1.09292	0.0481888	0.229436
A0A8L2Q834	-2.76316	0.0484156	0.229944
A0A0G2JVD6	1.0169	0.0488021	0.231206
Q64361	-1.25561	0.0491781	0.232412
A0A8L2QW99	-1.34114	0.0496134	0.233892
A0A8I5XVU7	0.827722	0.0498878	0.234607
A0A8I6AKB2	0.788497	0.050223	0.235578
A0A8I6G9D9	0.683992	0.0503403	0.235578
A0A8I6B6G5	1.02134	0.0506222	0.236319
F1LM47	-1.00926	0.0507517	0.236347
E9PT29	1.6972	0.0513561	0.237775
P02563	-1.36056	0.0514734	0.237775
A0A8I6GJZ1	1.05619	0.0514999	0.237775
A0A8I5ZUU4	-0.871403	0.0516867	0.237775
A0A096MKH2	0.895767	0.0517561	0.237775
A0A8I6AQS8	0.919608	0.0518956	0.237775
Q5FVH2	-1.45044	0.051928	0.237775
P29418	-1.12771	0.0521068	0.238025
D3ZAN3	1.23796	0.0530691	0.241843
A0A8I6GM43	-0.649161	0.0536666	0.243985
A0A0G2K0J2	1.18181	0.0540866	0.24401
A2VD09	0.77243	0.0541963	0.24401
A0A8J8XTR6	1.23384	0.0542798	0.24401
A0A8I6ALW9	2.0852	0.0542906	0.24401
P63170	1.26007	0.0543095	0.24401
A0A8I6GDC1	1.64007	0.055244	0.247093
D3ZSY8	-1.00706	0.0554563	0.247093
P20761	-1.03041	0.0555048	0.247093
P60203	1.29761	0.0555607	0.247093
B4F7C7	-1.52055	0.0557111	0.247093
A0A8I5ZZX6	0.953811	0.0557701	0.247093
F1LNW6	-1.04413	0.0559107	0.247144
P31232	-1.1692	0.0563423	0.248477
D3ZTN2	0.906193	0.0567659	0.24977
M0RAN5	-1.00583	0.0571739	0.249823
A0A8I5ZZX8	0.627309	0.05728	0.249823
G3V8A5	-1.6264	0.0573359	0.249823
Q6AXV4	-1.9755	0.0573825	0.249823
M0RD03	0.62667	0.0574305	0.249823
G3V936	0.599158	0.0578001	0.25086
B0BN85	-1.27483	0.0581536	0.251151
A0A8I6GHE9	1.07945	0.0581772	0.251151
Q68FR6	1.07575	0.0582607	0.251151
F1LPH1	1.66071	0.0584995	0.251614
Q68FQ0	0.64478	0.0587787	0.251656
A0A8I5Y5B0	1.40971	0.0588483	0.251656
B2RYQ5	-0.795127	0.059014	0.251656
A0A8I6AHY3	-1.43216	0.0590352	0.251656
P61983	-0.988421	0.0596923	0.253584
Q63041	1.70529	0.0597524	0.253584
A0A096MJY8	0.901502	0.0606542	0.256841
D4A7L4	-1.70022	0.0610552	0.257968
A0A8L2QX46	1.24539	0.0612537	0.258237
A0A8I5ZKF2	0.958244	0.0615958	0.258578
Q4V8H8	1.49479	0.0616048	0.258578
D3ZLA5	-0.830183	0.0619974	0.259656
A0A0G2JWR2	0.581911	0.0625559	0.261424
A0A8I6AW29	-0.920301	0.0629095	0.262328
Q7TQ16	-1.03024	0.0636025	0.264642
A0A8I5Y9T5	1.03449	0.0639318	0.264928
P62815	1.13878	0.064092	0.264928
F1M9V7	-1.05528	0.0641176	0.264928
P07483	-0.65468	0.064225	0.264928
A0A8I5XVG9	0.583978	0.0645883	0.265398
Q9JJM9-3	1.45585	0.0646163	0.265398
A0A8L2QD42	-1.54457	0.064934	0.265657
P08081-2	-0.792899	0.0650543	0.265657
Q9WUJ3	1.6175	0.0650957	0.265657
Q62634	-0.690353	0.0652417	0.265686
F7EUU4	0.993956	0.0665033	0.269389
A0A8I5ZQG4	1.1037	0.0665259	0.269389
Q7TQ90	-0.825568	0.066573	0.269389
Q5M821	1.20704	0.0667198	0.269413
A0A8I5ZYV5	0.666958	0.0670823	0.270307
Q5XIV1	-0.658387	0.0677126	0.271783
P11167	0.861199	0.0677327	0.271783
D4AEP0	0.60289	0.0683839	0.27316
P61972	-2.47384	0.0684394	0.27316
A0A8I5ZNH9	0.734488	0.0685041	0.27316
A0A8I6AH44	-0.998844	0.0689664	0.274034
P04785	1.68349	0.0691946	0.274034
A0A8I5Y9T8	0.845388	0.0694177	0.274034
A0A8L2Q5X6	-1.00598	0.0694296	0.274034
B1WBS4	-1.16521	0.0694391	0.274034
Q5PPG6	-1.5604	0.0698767	0.275194
P07936	-1.05849	0.0702297	0.275625
A0A8I6AL89	-0.987975	0.0702931	0.275625
A0A8I5Y7I3	-1.30872	0.0704182	0.275625
A0A0G2JTW1	2.0868	0.0706563	0.275992
F1M5A4	1.91482	0.071041	0.27693
P41562	0.661205	0.0712157	0.277046
A0A0G2K6E3	-1.02566	0.071466	0.277456
Q64548-2	0.946534	0.0721102	0.27939
Q5XI73	-0.585109	0.0727902	0.280484
A0A0G2JYA4	0.589446	0.0728287	0.280484
A0A8L2QTH1	-1.16107	0.0729171	0.280484
A0A0G2KA95	-1.3093	0.0730897	0.280484
F1LRV4	-1.0395	0.0731932	0.280484
Q6Q0N1	0.580269	0.0733219	0.280484
A0A8I6AEB7	-1.72583	0.0734298	0.280484
F1LPG9	0.769229	0.0737221	0.280484
A0A0G2JZ88	0.97763	0.0737436	0.280484
A0A8I6AL00	0.800497	0.073858	0.280484
D4A6T1	0.819672	0.0741699	0.28077
A0A8L2R7U6	-0.806352	0.0745089	0.28077
A0A8L2QPR3	-1.37368	0.0745098	0.28077
A2RUW1	0.632087	0.07452	0.28077
A0A8I6AI37	0.688468	0.0747258	0.280992
D4A435	1.99043	0.0748799	0.28102
F1MAK1	-2.1886	0.0753775	0.282334
D3ZJE0	0.921427	0.0759814	0.283521
Q5PQK2	0.694569	0.0759908	0.283521
A0A8I6GJT1	0.634351	0.0768403	0.286133
Q5XIM9	-0.628813	0.0771141	0.286436
Q63345	1.09074	0.0772874	0.286436
A0A8I5ZMG0	0.50262	0.0773707	0.286436
Q00566-2	-1.38695	0.07814	0.287677
Q9JJ54	0.585944	0.0783866	0.287677
A0A8I6GIF3	-1.44607	0.078443	0.287677
P05426	1.31165	0.0785652	0.287677
A0A8I5Y1C4	-1.04798	0.0785853	0.287677
D3ZF13	1.14171	0.0786574	0.287677
F1LSM8	-1.62754	0.0788691	0.287677
P28073	-1.69013	0.0789083	0.287677
A0A8I6AP42	-0.5745	0.0792163	0.287959
A0A8I6GLR7	-1.38063	0.0792865	0.287959
A0A8I6GKX5	0.933002	0.0800722	0.289955
Q921A4	-0.873729	0.080259	0.289955
Q7TP86	-1.04762	0.0803397	0.289955
A0A8I5ZUV1	-0.747708	0.080442	0.289955
A0A140TAC3	-0.668704	0.081096	0.291184
P19527	1.63516	0.0812048	0.291184
A0A8L2QJT5	-1.32676	0.0812395	0.291184
Q03344	-0.677061	0.0816897	0.292251
Q9JM53	1.37507	0.0818992	0.292454
Q9Z2J4-2	0.595498	0.082244	0.292829
A0A8I6GLF1	1.25488	0.0823103	0.292829
A0A8L2QIW0	-0.621373	0.0825727	0.293217
A0A8L2QMN5	-1.50301	0.0833209	0.295326
A0A8I5YBE0	-0.63597	0.0840074	0.296999
A0A8L2R3X1	-0.714146	0.0841834	0.296999
A0A8I6AFS6	-0.586634	0.0842582	0.296999
A0A8I6G2T3	0.842627	0.0852739	0.300026
D4A3T3	-0.970793	0.0857607	0.301185
P86252	1.5913	0.0859497	0.301296
P63182	-0.911872	0.0861657	0.301501
A0A8L2Q6S9	1.41315	0.0864157	0.301669
Q7M0E3	-0.933743	0.086529	0.301669
P41499-1	2.19943	0.0869945	0.301914
P62329	1.97918	0.0870286	0.301914
Q5BJB3	-0.928453	0.0870724	0.301914
G3V6H5	1.08835	0.0874347	0.302086
Q4KM73	0.845829	0.0874376	0.302086
P56603	-0.909575	0.0880271	0.303125
A0A8I5ZP61	1.36989	0.0880551	0.303125
A0A0G2K1K3	-0.857901	0.0882776	0.303345
P18418	0.982528	0.0888983	0.304931
A0A0G2JSR0	0.80817	0.0893633	0.305975
A0A8I5Y7D3	1.12951	0.0895224	0.305975
O35353	-1.18469	0.0904517	0.308332
A0A0G2K528	-0.77713	0.0905341	0.308332
P62501	-1.17912	0.0916114	0.311063
A0A8I6APL5	-2.58569	0.0916612	0.311063
F7EXZ2	1.68738	0.0926558	0.313882
A0A8I6AQL9	0.662715	0.092969	0.314386
D4A6X4	-0.669301	0.0935539	0.315589
A0A8I6AVQ3	-1.13796	0.0938108	0.315589
A0A8L2Q453	-1.1631	0.0938192	0.315589
P30009	-0.9593	0.0943973	0.316976
D4A3C2	1.24864	0.0947132	0.317263
A0A8I5ZY66	-2.44359	0.0949765	0.317263
B0BND0	1.15449	0.0949801	0.317263
P0C5H9	-0.531567	0.0951867	0.3174
B5DEQ4	-0.63046	0.0956435	0.318368
Q01066	-1.30657	0.0964466	0.320484
F7FFW7	0.880903	0.0967866	0.320996
Q4QRB4	-1.17961	0.0969362	0.320996
P06349	-1.67426	0.097488	0.322266
A0A8I5ZYZ4	-1.30932	0.0982437	0.3237
D3ZMM4	-0.687859	0.0983563	0.3237
A0A8I6ARZ8	1.29219	0.0984292	0.3237
D3ZQG5	1.08422	0.0990698	0.325248
P36201	-0.994707	0.0998661	0.32644
A0A8I5ZNK4	-0.695579	0.0998739	0.32644
A0A8I5ZLB7	0.72984	0.10006	0.32644
F1M9V3	0.861522	0.10059	0.32644
P04094	1.58426	0.100593	0.32644
A0A8I5ZUT6	1.8834	0.100769	0.32644
P27139	0.590308	0.100772	0.32644
A0A8I5ZKR8	0.949013	0.100907	0.32644
P55053	-0.639277	0.100968	0.32644
P15146	0.87843	0.101971	0.329128
A6IWT6	0.642169	0.102342	0.329291
A0A8I6AAD3	0.497227	0.102366	0.329291
B0BN18	-0.570403	0.102985	0.330728
F1LN30	-0.820334	0.103242	0.330998
A0A8I6AK04	0.808561	0.103559	0.331458
O35796	0.797636	0.104028	0.332404
D4A133	0.844742	0.104334	0.332826
A0A8I6AI87	-0.579568	0.104732	0.333102
A0A8I6AAW4	0.777322	0.104769	0.333102
Q00981	0.52714	0.105012	0.333228
O35077	0.894725	0.105156	0.333228
P61107	0.940518	0.105787	0.334671
P07632	-0.676259	0.106018	0.334849
P17764	1.10795	0.106401	0.335298
A0A8I6AK15	1.36979	0.106611	0.335298
P31000	1.11904	0.107127	0.335298
Q66H80	-1.447	0.107193	0.335298
A0A1W2Q6Q2	1.38483	0.107415	0.335298
Q561S0	1.31364	0.107493	0.335298
A0A0G2JVD4	-1.36302	0.107622	0.335298
A0A0G2JU82	0.658083	0.107644	0.335298
Q6P747	-0.706428	0.107737	0.335298
P61206	0.569435	0.110061	0.341197
A0A8I5ZJ67	0.904725	0.110268	0.341197
Q3ZB98-5	-0.511208	0.110367	0.341197
A0A8L2QEA3	0.715086	0.110453	0.341197
F1M706	-0.922623	0.110524	0.341197
Q5PQL9	1.19199	0.110969	0.342019
Q66HD0	1.16811	0.111244	0.342318
A0A8I6ASS6	-0.860651	0.111658	0.342522
A6KKH1	-1.13852	0.111669	0.342522
A0A8I6A9W7	-0.404541	0.112035	0.343097
A0A8I6ATZ5	1.03893	0.112666	0.344175
A0A8L2QCG7	1.02746	0.112747	0.344175
A0A8I6A9A8	-1.08752	0.113069	0.344609
P62959	0.668269	0.113381	0.34501
A0A0H2UHU0	-0.532862	0.113779	0.345181
Q5RKI1	-0.757992	0.113866	0.345181
A0A8I6GHX2	-0.821791	0.114139	0.345181
P13233	0.815341	0.114158	0.345181
A0A8I6A9F5	-0.846639	0.115422	0.347127
A0A8I6G7K8	0.546953	0.115427	0.347127
Q4QQW8	1.00092	0.115524	0.347127
A0A8I6A4U0	-0.873874	0.115528	0.347127
Q5EBC0	-0.897244	0.11579	0.347369
O08557	-0.443518	0.116281	0.348209
A0A8I6GLU8	1.18827	0.11665	0.348209
G3V7L8	0.765817	0.116783	0.348209
F7FJ14	-0.612215	0.116797	0.348209
F1LPM3	-0.997098	0.117019	0.348328
A0A8L2R918	-1.11426	0.117865	0.349981
Q5PQN0	0.874862	0.11794	0.349981
A0A8I5ZWK4	-2.76767	0.118656	0.351387
A0A8I6A4F6	1.36432	0.118781	0.351387
A0A8I6GE49	1.20346	0.119699	0.353555
F7FF81	0.47935	0.119973	0.353775
A0A8I6AKX2	1.27587	0.120143	0.353775
A0A8I5ZTM3	-0.60858	0.120573	0.354495
A0A8L2Q1K8	0.941996	0.121103	0.355509
A0A0H2UHQ0	0.492494	0.121711	0.356744
A0A8I6APC7	0.496067	0.122047	0.357183
A0A8I6A8A4	0.815483	0.122558	0.357642
F1LT35	-0.831526	0.122578	0.357642
A0A8J8XYU9	0.992574	0.122839	0.35786
A0A8I5YBF2	1.04612	0.123144	0.358118
D4A7Z5	-1.03991	0.123302	0.358118
A0A8I6ANE0	0.483708	0.124311	0.360501
A0A8I5ZVH7	0.700944	0.124746	0.361216
Q9Z327-2	0.687371	0.125003	0.361415
A0A8I6AK18	1.37805	0.125701	0.362167
P0DMW0	-1.40258	0.125763	0.362167
A0A8I5ZM72	1.37553	0.125831	0.362167
P12785	-1.99181	0.126158	0.362562
A0A8I6A493	-1.35659	0.126801	0.363442
A0A0G2K8T0	0.760072	0.127038	0.363442
A0A8L2R7J1	-0.821244	0.127255	0.363442
Q4FZY0	0.74682	0.127385	0.363442
A0A8I6APM7	-0.690241	0.127414	0.363442
D4AA63	0.551468	0.127618	0.363483
A0A8I5ZWF8	-0.849627	0.127864	0.363554
P08523	-1.66894	0.128073	0.363554
D3ZG43	0.584417	0.128213	0.363554
A0A8I6G7X3	-0.750557	0.129059	0.36535
A0A8I5ZWS4	-2.09678	0.129407	0.36535
Q5BJN5	1.66673	0.129419	0.36535
A0A8I6AWS0	0.570097	0.129933	0.366053
M0RD14	-1.62009	0.13005	0.366053
A0A1B0GWM3	-0.649341	0.130421	0.366239
A0A8I6A698	0.939948	0.130535	0.366239
D3ZQG6	-0.78327	0.13069	0.366239
Q63228	0.774922	0.131424	0.367432
A0A8I5ZRU2	-1.6038	0.1315	0.367432
A0A8L2Q5C4	-0.925577	0.131829	0.367816
A0A8I6A289	-0.584413	0.13211	0.368061
P09216	0.89805	0.133007	0.369924
A0A8L2QFU7	-0.726285	0.133278	0.369924
E9PT65	-0.417009	0.133799	0.369924
Q5XIH3	0.689252	0.133822	0.369924
D4A9T0	-0.800916	0.133894	0.369924
D3ZNS7	-1.95634	0.133938	0.369924
Q32KJ6	-0.566817	0.134627	0.370627
F1LSC3	0.830434	0.134766	0.370627
P04906	0.672925	0.134801	0.370627
A6IE42	0.76635	0.134967	0.370627
A0A0G2JV65	1.04215	0.135408	0.370842
A0A8I6GJY6	0.534738	0.135466	0.370842
Q499N6	0.854055	0.135627	0.370842
A0A8I6GA62	-0.380338	0.135956	0.371212
Q8CF97	1.6765	0.137359	0.372901
G3V7Y3	-0.845718	0.137492	0.372901
Q4KLG5	1.8372	0.137529	0.372901
P02401	-0.617679	0.137532	0.372901
A0A0G2K5N6	0.760564	0.137548	0.372901
P11275	0.860266	0.137985	0.373554
O35274	-2.21637	0.138693	0.374941
G3V9W0	-0.68476	0.13907	0.374963
A0A8I6ARR2	0.839786	0.139093	0.374963
F1LQ81	-1.84576	0.1396	0.375714
P25409	-0.609832	0.139996	0.375714
P05065	0.553243	0.140008	0.375714
A0A8I6AD02	1.74304	0.140157	0.375714
A0A8I6A522	0.608741	0.140543	0.376222
A0A8L2QE45	-1.06558	0.141082	0.377139
A0A0G2K9J0	-0.947939	0.141424	0.377525
P59215	-0.87743	0.142094	0.378786
D3ZFQ8	0.526438	0.142424	0.379137
D3Z9I1	-0.641851	0.143446	0.381327
Q5XIN6	0.781726	0.144101	0.382538
Q5U302	-0.881523	0.145459	0.385608
P20788	-0.463657	0.145818	0.386023
A0A8I5ZKJ3	-0.482428	0.146613	0.387592
Q8R3Z7	1.9493	0.14712	0.387889
F1LQW8	-0.827393	0.147169	0.387889
A0A8I6AF61	1.00748	0.147333	0.387889
A0A8I6A3I5	-1.16307	0.147748	0.388447
A0A8I5YBQ9	0.859137	0.148385	0.389343
Q91ZT1	0.799214	0.148495	0.389343
A0A8I5Y4J3	0.885753	0.148861	0.389767
A6IAZ2	-0.707694	0.149265	0.390271
A0A0H2UHL5	0.809004	0.14953	0.390271
A0A8L2Q3U4	0.832003	0.149668	0.390271
A0A8I5XVY2	0.797614	0.150109	0.390271
A0A8I6AMT9	0.82192	0.150271	0.390271
A0A0G2JSV0	-0.650298	0.150277	0.390271
A0A8I5ZXD7	0.660817	0.150719	0.39089
A0A8I6AKP8	0.881025	0.151252	0.391742
A0A8L2UHL4	0.71148	0.151875	0.392441
A0A0G2K9K4	-1.21637	0.152057	0.392441
P13668	-0.477788	0.152339	0.392441
P37361	1.17362	0.152343	0.392441
P29117	-0.922733	0.152957	0.393044
A0A8I6A382	0.96615	0.153181	0.393044
A0A8I6AC70	1.05175	0.153193	0.393044
D3ZNA3	0.896392	0.153572	0.39349
D3ZC07	0.975954	0.154086	0.394278
Q99068	-0.781294	0.155576	0.39756
P50399	0.729171	0.156027	0.397986
Q07014	-1.20408	0.156159	0.397986
M0RAX2	-0.66045	0.156421	0.398124
Q8R2H0	-0.427779	0.156676	0.398245
P62076	0.496453	0.157241	0.39915
A0A8I6A320	-1.10922	0.157605	0.399545
B5DF91	0.494637	0.15809	0.399755
P50137	0.633123	0.158106	0.399755
A0A0G2K3Q6	0.639196	0.158765	0.400892
A0A8I6AVR1	0.615123	0.159097	0.4012
P80254	0.370491	0.15982	0.401586
Q09073	0.655763	0.159903	0.401586
A0A8I6AI02	-0.652998	0.160039	0.401586
A0A8I6A9K2	-0.95694	0.160089	0.401586
A0A8L2QWG8	0.737993	0.160442	0.401778
A0A8I6A875	-0.96988	0.161066	0.401778
A0A0G2JZ73	0.871894	0.161108	0.401778
A0A8I6ARL3	-0.960646	0.161114	0.401778
P21708	0.84071	0.161215	0.401778
D4ABK7	-0.811393	0.161695	0.40245
A0A8L2R8V9	0.721107	0.161905	0.40245
A0A8I6GEY4	0.699415	0.162408	0.403176
D4ABC2	0.82458	0.163141	0.404443
Q91Z79	1.07354	0.163341	0.404443
A0A0G2K6T9	-0.631587	0.163714	0.404844
D4ABT8	0.855	0.164691	0.406733
F7FA04	1.25442	0.165037	0.407062
F1M7L6	-0.919204	0.166279	0.4096
A0A8I5YBG7	-0.896389	0.166688	0.410079
A0A8I6ABG6	0.612581	0.166918	0.410118
A0A8I6AQI9	-0.557744	0.167363	0.410299
P97546	0.646173	0.167421	0.410299
A0A8L2QLE0	-0.785371	0.167924	0.411005
D4A8L9	1.26197	0.170251	0.415999
A0A8I5ZRJ6	-0.798649	0.170399	0.415999
B2RZ74	-0.549219	0.171051	0.417061
A0A8I5ZUK2	1.05711	0.171882	0.418552
A0A8I5Y9H0	-1.02326	0.172227	0.41886
D3ZKQ4	-0.732288	0.173016	0.419963
A0A8I5ZRW5	-0.614338	0.173119	0.419963
A0A8I6A6F3	-0.694342	0.174469	0.422701
P04256	0.592299	0.174873	0.423143
Q4QQV8	0.87813	0.175284	0.423528
D3ZSP1	0.838875	0.175474	0.423528
A0A8I6A8L3	0.706356	0.176265	0.424793
A0A8L2QBI0	0.686312	0.176461	0.424793
B0K014	-0.601673	0.176664	0.424793
A0A8I6AC26	0.753066	0.176987	0.425035
D4A053	-0.73643	0.178174	0.42735
P08592	-0.821381	0.179879	0.43084
Q62812	-0.779887	0.180399	0.43084
P97536	0.368822	0.180497	0.43084
A0A8I6A2D7	-0.759879	0.18053	0.43084
O88767	0.355091	0.181294	0.432125
F1M8G9	-0.737308	0.182262	0.433892
A0A096MJT3	0.346441	0.183705	0.436783
P62246	0.541286	0.185057	0.439371
A0A8L2QBL5	-1.10029	0.185252	0.439371
P30427	-0.617724	0.185644	0.439756
A0A8I6AKF9	0.788334	0.186419	0.441045
Q568Z9	0.680447	0.187194	0.441952
Q5M7A7	0.439406	0.187483	0.441952
Q5BK81	-1.0636	0.187495	0.441952
Q04940	0.846447	0.187958	0.442192
D3ZRN3	0.904555	0.188228	0.442192
P50430	-0.586485	0.18829	0.442192
P12928	-0.922497	0.189319	0.443826
Q5D023	-0.388195	0.189646	0.443826
P35745	2.20585	0.189912	0.443826
Q4V8F6	0.615835	0.190047	0.443826
F1LMY3	0.532814	0.190145	0.443826
Q923W4	-0.425894	0.190531	0.444186
A0A8I6AC07	-0.706217	0.192342	0.447393
A6K6W3	-1.51016	0.192374	0.447393
G3V9T7	0.396483	0.193171	0.4487
P42123	0.552177	0.194003	0.450008
M0R566	-0.63058	0.194243	0.450008
A0A8I6GM28	-0.682043	0.194439	0.450008
M0R9X3	-0.711518	0.195267	0.451092
F1LSN6	0.615702	0.195576	0.451092
F1LP80	-1.03628	0.195614	0.451092
Q6XVN8	-0.531335	0.19625	0.451218
A0A8I6A2P1	-0.435326	0.196266	0.451218
A0A8I5ZK55	-0.398951	0.196377	0.451218
Q6NYB7	-0.466438	0.196843	0.451676
Q78P75	0.751806	0.197048	0.451676
D3ZC31	-1.77023	0.198324	0.454058
F1M0R1	-0.598224	0.198652	0.454265
P07895	-0.543257	0.199393	0.455417
A0A8I5ZMW1	0.541626	0.200139	0.456574
A0A096MJX4	0.539041	0.201389	0.458233
F1M8H6	-0.810132	0.201405	0.458233
D3ZYN7	-0.717068	0.201584	0.458233
A0A8I6A821	-0.837641	0.202129	0.458926
A0A8I6A239	-0.726222	0.203472	0.461428
A0A8L2QL19	0.556382	0.204058	0.461609
A0A0G2JSG6	0.788311	0.204267	0.461609
Q9JJ19	0.87877	0.204275	0.461609
F1M7M4	0.770063	0.205937	0.464179
D4A144	1.09767	0.205963	0.464179
P19945	-0.77379	0.20632	0.464179
A0A8I6A4R1	-1.30094	0.206449	0.464179
P00787	-0.708369	0.206831	0.464179
D3ZIE1	0.448895	0.206867	0.464179
P00406	0.943618	0.207982	0.464498
P14408	0.85615	0.208146	0.464498
A0A8I6A0L7	0.483093	0.208315	0.464498
Q6IE52	-0.965242	0.208455	0.464498
Q63525	-0.532287	0.208558	0.464498
Q32KK2	1.00957	0.20884	0.464498
A0A8I5XVM7	1.22323	0.208887	0.464498
A0A0G2K070	-0.676706	0.208951	0.464498
A0A8L2QZ13	-1.09175	0.209209	0.464532
Q6MG60	-0.564526	0.210869	0.467674
P55063	-0.907873	0.211814	0.468698
O88407	-1.2888	0.21182	0.468698
Q9WUD9	-0.6357	0.212586	0.469566
P60901	0.450176	0.212703	0.469566
A0A8I6ASL3	0.853808	0.21327	0.470276
A0A8I5ZTQ0	-0.594094	0.21378	0.470798
A0A8L2QBS3	0.43745	0.213999	0.470798
A6IXU7	0.96763	0.214711	0.471821
Q9EPB1	0.548524	0.215504	0.473021
Q7TMC7	0.625301	0.216633	0.474732
A0A8I6A708	0.606211	0.216948	0.474732
Q4KLH5	-1.29589	0.217027	0.474732
A0A8I5Y9M9	-0.972648	0.217823	0.475102
A0A8I6AI52	0.653968	0.217896	0.475102
A0A8I5ZJM1	0.752026	0.218153	0.475102
P08009	1.44902	0.218189	0.475102
Q1WIM1	-0.447667	0.218523	0.475288
D4A8G7	0.641635	0.219891	0.477719
B2GV06	-2.17821	0.220779	0.479106
F1LRV6	0.732707	0.221335	0.479563
A6K8N6	-0.76401	0.221668	0.479563
A0A8L2R3Y6	0.440189	0.221949	0.479563
Q4KMA2	-0.547518	0.221992	0.479563
A0A0G2JSH9	0.417904	0.223163	0.481548
A0A8L2Q0Z9	-0.723829	0.224809	0.484555
P85125	0.846314	0.225682	0.485889
Q05962	0.669279	0.227075	0.487966
A0A8I5ZUK7	0.438368	0.227156	0.487966
D3ZVM5	-0.872559	0.227602	0.488374
A9UMV9	1.14351	0.228314	0.489353
Q6IRK9	-0.486172	0.228647	0.489518
A0A8I6G526	-1.07063	0.229208	0.490172
A0A8L2QU71	0.733201	0.23047	0.492322
A0A8I5ZXF4	-0.573826	0.230767	0.492405
P50408	-0.603362	0.231613	0.492972
Q9Z250	1.00755	0.231733	0.492972
F1M5A1	-0.976875	0.23186	0.492972
P31044	-0.341664	0.232063	0.492972
A0A8I5ZXT2	0.926246	0.232619	0.493216
F8WG91	0.961793	0.232795	0.493216
A0A8I5ZP07	0.719835	0.23295	0.493216
A0A8I5ZJE8	-0.378592	0.234545	0.495566
D3Z955	0.53586	0.234722	0.495566
P24268	0.358789	0.234837	0.495566
Q6AXW1	0.598889	0.235557	0.496041
A0A8I6A7V6	-0.706365	0.235581	0.496041
A0A8L2UJT3	-0.669218	0.236416	0.496691
P04041	-0.432419	0.236477	0.496691
A0A0G2JWX1	0.364847	0.236797	0.496691
A0A0G2K8N6	-0.48508	0.236927	0.496691
A0A8L2QDI1	0.633717	0.237545	0.497396
A0A8I5ZN75	-0.603913	0.237799	0.497396
M0R9L0	-0.499521	0.238043	0.497396
A0A0G2JT78	-0.852086	0.240014	0.500968
P47819-2	-0.562916	0.241737	0.504014
A0A0G2JT93	1.00762	0.242239	0.504211
F7FLB7	0.368195	0.242358	0.504211
D3ZUL1	-0.761144	0.242754	0.504486
P30835	-0.86242	0.243857	0.505516
Q7TS62	-0.82886	0.244044	0.505516
Q9ER34	0.432524	0.244224	0.505516
A0A8I6AFH7	1.1257	0.244591	0.505516
P23978	-0.976812	0.244632	0.505516
B2RZC6	0.439312	0.244835	0.505516
Q8R478	-1.13029	0.24514	0.505539
A0A8I6AJM0	0.701898	0.245374	0.505539
P20759	-0.70198	0.245782	0.505834
A0A8I5Y8T8	-0.459864	0.246246	0.506044
P50554	1.10357	0.246412	0.506044
A0A8L2PZQ2	0.725946	0.247145	0.506806
Q64559-1	0.528451	0.247313	0.506806
A0A0G2JSH5	0.678591	0.248145	0.507966
P46418	0.516675	0.248518	0.508188
F7F0R0	0.654613	0.249906	0.51048
F7EPH4	0.59383	0.25111	0.512392
A0A8L2Q875	0.560195	0.251523	0.512404
Q712U5	-0.811864	0.251748	0.512404
B0BN94	-0.98906	0.251919	0.512404
P46413	-0.704304	0.252964	0.513601
A0A8I6A931	-0.515525	0.253044	0.513601
P63322	-0.500685	0.25427	0.515415
Q5XIH7	0.485017	0.254476	0.515415
A0A8I6A0A3	-0.384083	0.255179	0.516086
A0A8I6AQQ3	-1.03742	0.255347	0.516086
F7EU69	-0.390345	0.256267	0.5174
P0DN35	-0.75774	0.258056	0.520463
M0R7B4	-0.589001	0.258736	0.521285
A0A8I6A1D7	-0.882484	0.25964	0.521565
A0A8L2QDJ0	0.626629	0.259692	0.521565
D4AC65	-1.12398	0.25976	0.521565
P54921	0.561327	0.259965	0.521565
G3V728	-0.545322	0.260261	0.521613
Q6UPE1	0.641761	0.260685	0.521644
A0A8L2Q9A7	0.35105	0.260822	0.521644
A0A8I5ZV30	0.917201	0.261542	0.522538
P03994	0.599786	0.262872	0.524492
Q6I7R3	0.724689	0.263068	0.524492
O35094	-0.358041	0.263648	0.525102
A0A8I6ADK6	0.561262	0.264182	0.525185
A0A8I6A0W2	0.711401	0.264264	0.525185
Q07647	-0.86903	0.264699	0.525185
A0A8I5ZUB6	-0.428831	0.264788	0.525185
R9PXU4	-0.645019	0.265818	0.526066
A0A8I6G9P9	-0.58573	0.265964	0.526066
A0A8I6A7I8	-0.348209	0.266056	0.526066
A0A8I6G2K3	0.789298	0.266528	0.526203
A0A8J8Y4Y9	0.463219	0.266675	0.526203
Q8K4Y5	0.661979	0.266994	0.526289
P18445	-0.556595	0.270276	0.531455
P82995	0.431416	0.270389	0.531455
A0A8I6A9K9	0.516781	0.270674	0.531455
A0A8I6GKW3	-0.750169	0.270797	0.531455
G3V949	0.349406	0.271003	0.531455
G3V6Y6	0.3944	0.271693	0.532262
Q5M9H7	-0.352017	0.27257	0.53319
P31596	1.03251	0.272724	0.53319
A0A8I6A794	-0.766646	0.274074	0.535283
D3ZTN0	-0.485103	0.274817	0.536187
A0A8I6AB19	0.518795	0.278111	0.541519
A6HE59	0.689077	0.278116	0.541519
A0A8L2Q996	0.905538	0.279101	0.541698
A0A8I6AT92	0.413762	0.279213	0.541698
A0A8L2QIY8	0.605426	0.279698	0.541698
P84039	0.347966	0.28023	0.541698
F1LQY6	0.635194	0.28026	0.541698
Z4YNF4	-0.393781	0.280468	0.541698
A0A8I5ZQJ2	1.30112	0.280559	0.541698
A0A0G2K330	0.471736	0.280768	0.541698
A0A8I6AL38	-0.533087	0.280841	0.541698
A0A1W2Q6C2	0.573178	0.281518	0.541698
A0A0G2JTT6	-0.700694	0.281536	0.541698
D3ZQ02	-0.734412	0.281604	0.541698
F2Z3T9	0.56452	0.282745	0.542997
A0A8I6G8L2	0.576909	0.282989	0.542997
A0A8I5ZMZ1	0.351276	0.28313	0.542997
Q9ERH3	0.448126	0.284414	0.544349
D4A7Y1	-0.93224	0.284627	0.544349
Q8K586	-0.924191	0.284688	0.544349
Q6P3V9	-0.699484	0.285234	0.544847
A0A8L2Q7W8	0.750741	0.285998	0.545323
A0A8I5Y1E2	-0.719655	0.286052	0.545323
A0A0G2K7V5	0.914265	0.288411	0.549273
A0A8L2QCP8	0.559889	0.29114	0.553734
Q9EQH5-2	0.360071	0.291333	0.553734
A0A8I6AHK4	0.779858	0.292826	0.555734
D4A6P3	1.43781	0.292965	0.555734
A0A8I6A6R5	0.42761	0.294395	0.557893
D3ZHA0	-1.06951	0.295031	0.55804
A0A8I6GHL9	0.911107	0.295056	0.55804
A0A8L2Q2R9	0.385744	0.29604	0.558826
D4A305	-0.350626	0.296055	0.558826
P19139	0.541918	0.297923	0.561395
Q8K3E7	-0.755328	0.298003	0.561395
B0BNN3	0.635692	0.299729	0.563979
A0A8I5ZM91	-0.478655	0.300002	0.563979
A0A0G2K6X9	0.457445	0.300258	0.563979
P27926	-1.12216	0.300974	0.564769
A0A8I5ZKF7	-0.786611	0.302365	0.566823
D3ZZ60	-0.429758	0.303092	0.567084
A0A0G2K4V6	0.614107	0.303097	0.567084
Q99MC0	0.908415	0.303708	0.567498
G3V7U4	0.616773	0.303911	0.567498
A0A0G2K999	0.512661	0.304537	0.568113
F1LN61	0.424068	0.305882	0.570066
D3ZFU9	-0.830764	0.306969	0.571142
Q5XI38	0.395335	0.307056	0.571142
P85834	-0.627315	0.307396	0.571219
M0R6L4	-0.444624	0.309229	0.573918
B1WC33	-0.873309	0.309628	0.573918
M0RCB1	0.372623	0.309748	0.573918
A0A8L2Q4K2	-0.597942	0.310284	0.574259
A0A8L2Q1F9	-0.662369	0.310532	0.574259
B1WC34	-0.373632	0.311028	0.574622
D4A1B8	-1.47017	0.311695	0.575084
G3V699	-0.442044	0.311879	0.575084
A0A8I5ZTR5	-0.35696	0.312834	0.576063
A0A8I5ZQD4	-0.515224	0.313012	0.576063
A0A8I6GMR8	0.276806	0.315107	0.579361
E9PT83	-1.09946	0.315521	0.579566
A0A8I5Y6E8	-0.404078	0.316461	0.58063
A0A8I6A1Y5	-0.759589	0.316938	0.58063
A0A8I6B1B9	-0.722458	0.317359	0.58063
Q5PPN5	-0.400528	0.317476	0.58063
A0A8I6A8K6	-0.768468	0.317617	0.58063
A0A8I6A070	-0.508456	0.317931	0.58065
Q01986	-0.532078	0.318814	0.581707
D4A1H2	0.453863	0.319486	0.581907
Q68FY0	0.344588	0.320244	0.581907
A0A8L2QK91	0.440223	0.320295	0.581907
A0A8I5ZKJ8	0.392179	0.32039	0.581907
O08651	-0.825328	0.320444	0.581907
A0A8I5ZN87	-0.335927	0.321128	0.582596
Q7TP54	0.384374	0.322024	0.583668
A0A8I5ZND6	-0.466002	0.323588	0.585949
P15999	0.426983	0.323964	0.586074
A0A8I6AES4	1.56409	0.324936	0.586737
O35095	0.47435	0.324943	0.586737
Q9R1T5	-0.449269	0.32616	0.587879
A0A8I6ART8	-0.437523	0.32619	0.587879
Q99MZ8	0.3806	0.326677	0.587911
A0A8L2QBI8	0.610318	0.327085	0.587911
D3ZJ78	-0.471226	0.32717	0.587911
Q63617	0.509356	0.327508	0.587911
P07154	0.639412	0.327743	0.587911
F7F6N9	0.424933	0.328544	0.588706
Q4KLH4	-0.628035	0.32897	0.588706
P51583	-0.324709	0.329109	0.588706
D3ZV30	-0.874253	0.330666	0.590938
F7EWX3	1.1686	0.331494	0.591866
A0A8I6AP49	0.879751	0.332547	0.593192
A0A8I5ZPY8	-0.70021	0.334437	0.596008
A0A8I6GCX1	0.662895	0.335222	0.596852
A0A8I6B3N3	-0.471391	0.336471	0.598519
P14669	0.463095	0.336926	0.598613
F1M8X9	-0.467435	0.337404	0.598613
A0A0G2K0B6	-0.309382	0.337463	0.598613
G3V8R2	0.425517	0.338772	0.600223
B5DEZ6	0.912213	0.338997	0.600223
Q5RKI0	0.365664	0.339443	0.600456
D3Z9C7	0.757967	0.340227	0.601288
F2Z3Q8	-0.593424	0.340579	0.601355
A0A8I6G7F4	-0.426926	0.341675	0.602733
A0A8I6A8X9	-0.423625	0.34218	0.603069
A0A0G2K4Q5	-1.22662	0.342626	0.603215
A0A8L2Q4X8	0.668992	0.342893	0.603215
O35567	0.695258	0.34355	0.603498
A0A8I5YC74	0.318556	0.343685	0.603498
Q53B90	0.413155	0.344211	0.603867
G3V615	-0.847886	0.347437	0.608969
Q5I0P2	0.414476	0.347879	0.609187
F1LM82	0.323823	0.348284	0.609337
P08461	0.388249	0.349059	0.610136
A0A8I6A5U0	0.799179	0.349692	0.610685
P62859	-0.403794	0.350624	0.611755
A0A8I6AMG4	0.42395	0.351116	0.611943
P63041	0.501884	0.351372	0.611943
A0A8I5ZZR2	-0.802361	0.351913	0.612328
G3V6X7	-0.530158	0.353778	0.615015
P63088	-0.5771	0.354235	0.61525
Q3KRE0	0.578244	0.35486	0.615778
A0A8I6A864	-1.38215	0.355421	0.616115
D4A3V2	0.356104	0.356091	0.616115
A0A096MJU0	-1.10554	0.356278	0.616115
A0A8L2QV13	0.361798	0.356342	0.616115
Q68FX9	-0.650944	0.357357	0.617312
Q6AXU6	-0.519952	0.358269	0.61821
B0BMU7	-0.508404	0.358949	0.61821
D3ZH23	-0.808769	0.359013	0.61821
A0A8L2QK78	-0.429946	0.359296	0.61821
P62494	0.440191	0.359492	0.61821
D3ZSS5	0.72714	0.36076	0.619809
P04903	-0.989908	0.36107	0.619809
A0A8L2QF87	1.27231	0.363159	0.622505
Q6AYK6	-0.344179	0.36329	0.622505
F1LW74	-0.576727	0.364056	0.623258
P36953	-1.43984	0.364428	0.623338
A0A8I6AA08	0.495739	0.36496	0.62369
A0A8L2Q447	-0.31535	0.365442	0.623957
A0A8I6A3N6	-0.633098	0.365824	0.624029
A0A0G2K5C6	-0.282865	0.366152	0.624029
A0A8I5ZP79	-0.851073	0.366462	0.624029
A0A8I6A691	-0.301061	0.367012	0.62441
Q5XIJ4	0.626879	0.368419	0.626247
A0A140TAH0	-0.744616	0.369887	0.628184
R9PXS4	0.799	0.370525	0.628333
P61149	0.620889	0.370631	0.628333
Q63560	-0.353788	0.37114	0.628639
D3ZEI4	-0.569896	0.371754	0.629121
A0A8I6A0I6	-0.311568	0.373022	0.630711
F1M8A4	-0.53087	0.374378	0.632445
A0A8I6A6D0	-0.471807	0.374739	0.632496
A0A8I6A1Q0	-0.64034	0.375764	0.633667
Q07310-8	-0.506539	0.376446	0.634071
A0A8I6A3U9	-0.541962	0.376666	0.634071
O35244	0.328706	0.377862	0.635349
A0A8I6A162	0.305663	0.378199	0.635349
O35264	0.36461	0.378572	0.635349
P17955	0.588334	0.378753	0.635349
A0A8I6AM09	-0.807691	0.380454	0.636889
M0R9X8	-0.302216	0.380455	0.636889
Q62696	0.436365	0.380669	0.636889
Q6Q7Y5	-0.811209	0.381337	0.637449
D4AAE9	-1.17784	0.382869	0.638717
A6K6W9	-0.233739	0.383437	0.638717
A0A8I5ZWY7	0.367706	0.383597	0.638717
P97610	0.804846	0.383639	0.638717
P18422	0.381822	0.383983	0.638717
A0A0H2UHG0	-0.59118	0.384098	0.638717
A0A8I6A3W0	-0.539778	0.386057	0.641418
A0A8I5ZQS9	-0.58734	0.386563	0.641701
Q925G1	0.687307	0.388048	0.64327
A0A8L2Q0A6	-0.515461	0.38818	0.64327
D3ZRI8	0.582675	0.389089	0.644218
A0A8I5ZMD9	-0.266738	0.390306	0.645414
A0A0G2K261	-0.586105	0.39058	0.645414
A0A8I6AL67	-0.414609	0.39113	0.645414
A0A8I6GF49	0.323839	0.39116	0.645414
Q7TP47	0.335742	0.391627	0.645628
A0A8I6ADH3	-0.29804	0.392085	0.645826
A0A8I6GJ73	-0.256809	0.392687	0.646262
A0A8I5ZMP2	0.448785	0.394287	0.648338
P13601	-0.609209	0.396791	0.651895
Q5U322	-0.547038	0.397685	0.652248
Q03626	-0.522667	0.397687	0.652248
Q62847	0.440135	0.399663	0.653939
A0A8I5Y7R1	-0.391611	0.400057	0.653939
A0A8I6GD56	-0.901925	0.40008	0.653939
F1M6W1	-0.655975	0.400926	0.653939
A0A8I6A304	-0.531226	0.401305	0.653939
G3V828	0.468711	0.401354	0.653939
Q641Y2	0.51983	0.402484	0.653939
Q6TUH8	0.815271	0.403252	0.653939
Q9EQX9	0.273411	0.403257	0.653939
Q5M9G3	0.44304	0.403308	0.653939
P97615	-0.42711	0.403425	0.653939
P28480	-0.336952	0.403537	0.653939
A0A8I5ZWU7	0.428301	0.403886	0.653939
Q6P503	-0.252996	0.404329	0.653939
F7F2F3	-0.405661	0.404391	0.653939
A0A8I6GKR1	-0.385979	0.404443	0.653939
P00507	0.429187	0.404603	0.653939
P50475	-0.785538	0.404883	0.653939
A0A8I6AE09	0.287369	0.40521	0.653939
Q6GMN2	0.474651	0.405922	0.654536
A0A8I6AFR4	-0.90694	0.406708	0.655252
Q6QI09	0.468493	0.408144	0.655538
F1LML7	-0.821434	0.408243	0.655538
A0A8L2Q8S0	-0.306095	0.408268	0.655538
D4A0X3	0.408208	0.408298	0.655538
A0A8I6AGI7	-0.717603	0.408598	0.655538
A0A8I6AGW9	-0.649386	0.408998	0.65563
A0A8L2Q4K9	0.447083	0.410128	0.65667
A0A8I6ANJ3	-0.424325	0.410986	0.65667
P61227	0.378059	0.411177	0.65667
P35213	0.887768	0.411496	0.65667
G3V8M5	0.359009	0.411527	0.65667
A0A0G2K2W1	-0.583116	0.411741	0.65667
P61765	0.367803	0.412148	0.65667
A0A8I6A721	0.254965	0.413149	0.65667
A0A8L2PY67	0.567414	0.413195	0.65667
A0A8I6AL08	0.329287	0.413274	0.65667
Q6P6V0	0.398911	0.413552	0.65667
F1LV89	0.466955	0.414058	0.65667
D3ZVQ8	0.988796	0.414107	0.65667
D4AA93	-0.622032	0.415118	0.657729
G3V7X5	-0.259439	0.416135	0.658528
F7FF51	0.38405	0.416311	0.658528
Q5U211	0.543342	0.416902	0.658919
A0A8I6A091	-0.464554	0.419427	0.662362
Q6B345	-0.580717	0.419962	0.66266
A0A8I5ZLI7	-0.313029	0.421257	0.663647
P04466	-0.643503	0.421566	0.663647
A0A8I6GKK7	-0.614775	0.421628	0.663647
M0R3L8	0.472858	0.422144	0.663915
Q7TQ94-2	-0.75287	0.422519	0.663959
Q07266	-0.36117	0.423863	0.665524
A0A8I6A4Z8	0.308129	0.425939	0.667808
P09811	-0.32817	0.426231	0.667808
Q5XIJ7	0.388733	0.426364	0.667808
A0A8L2QLW7	-0.266613	0.428929	0.671276
A0A8I5Y1V3	0.304802	0.429755	0.672019
A0A8I6A1D3	-0.232169	0.430734	0.673
Q4KM65	-0.593608	0.432827	0.675346
D4A8C5	-0.657314	0.432941	0.675346
A0A1W2Q6A2	0.415923	0.433314	0.675376
Q7TMA9	-0.432524	0.434658	0.676921
A0A8I5ZQ28	0.218651	0.43559	0.677821
A0A8I6AVV4	-0.521883	0.437351	0.680009
A0A0G2JZB8	0.412382	0.439232	0.682378
Q63ZY8	0.512964	0.43972	0.682582
A0A8I6AG01	-0.357178	0.440226	0.682815
Q62848-2	0.324045	0.442859	0.686342
D3ZIP8	0.372619	0.44402	0.687585
A0A8I6AQB7	0.447193	0.444627	0.687967
Q9WVA1	0.238169	0.446838	0.689832
A0A8I6AU93	-0.898413	0.446935	0.689832
Q4KM71	-0.45788	0.446976	0.689832
D3ZUM4	-0.394097	0.447274	0.689832
A0A0G2K8I0	0.340497	0.450285	0.692644
Q5BJU7	0.342865	0.450444	0.692644
M0R7V3	0.54926	0.450533	0.692644
A0A8L2R4T1	-0.420174	0.450609	0.692644
B0BMY7	0.456483	0.450906	0.692644
P62749	0.62316	0.452202	0.693929
A0A8I6AB85	0.726776	0.452468	0.693929
D4ADT9	-0.64495	0.455437	0.697192
A0A8I6G5V9	-0.331716	0.455524	0.697192
P62870	0.446069	0.455688	0.697192
Q4FZT9	0.314687	0.457721	0.699742
A0A8J8XRQ3	0.376296	0.458955	0.700551
Q32PX7	0.232726	0.458982	0.700551
A0A8L2PYP9	0.277806	0.459446	0.7007
A0A8I5ZWI2	-0.710395	0.460216	0.701269
O88794	-0.51197	0.460551	0.701269
A0A8I5ZZ77	0.477759	0.461743	0.702524
A0A8I6ABC0	0.392485	0.462306	0.702823
A0A8I6GA98	-0.570778	0.462753	0.702944
A0A8I6ATM0	0.260003	0.463538	0.703578
A0A8I6A0R6	0.404695	0.464333	0.70413
A0A8I6ACY4	0.431084	0.464637	0.70413
A0A8I6ABL6	-0.249179	0.468644	0.70964
A0A8L2RA18	-0.279552	0.470236	0.711487
A0A8I5ZUM3	0.724638	0.470791	0.711764
A0A8L2QTB1	0.329873	0.473718	0.715624
P06214	-0.477699	0.474384	0.716008
A0A8I6AH91	0.584579	0.475063	0.716008
P04636	-0.218547	0.475094	0.716008
Q6PCT3	0.200597	0.475548	0.716013
P20059	0.364255	0.476273	0.716013
A0A8I6AHT8	-0.393989	0.47675	0.716013
A0A8I5ZNR3	0.707489	0.476756	0.716013
A0A8I6B0E2	0.81446	0.477011	0.716013
Q63598	-0.444889	0.477342	0.716013
G3V6V1	0.309745	0.478264	0.716351
Q4FZU0	-0.222369	0.478493	0.716351
Q924S5	0.483503	0.478706	0.716351
A0A0G2JZG7	-0.250671	0.479228	0.716351
A0A0G2K259	-0.382069	0.479438	0.716351
G3V8E8	-0.339474	0.480102	0.716357
A0A096MKI0	-0.309687	0.480191	0.716357
A0A0G2JVX9	-0.537692	0.480915	0.716878
P55051	-0.386952	0.481331	0.71694
A0A0H2UHE5	0.463468	0.483157	0.718801
A0A8I5ZTT2	0.517481	0.484028	0.718801
Q4QR85	0.548137	0.484037	0.718801
Q6PDU7	0.506352	0.484083	0.718801
A0A8I5ZQB9	0.507458	0.484534	0.718913
A0A0G2K405	-0.389898	0.485507	0.719799
P04762	-0.233319	0.486964	0.7214
P08082	-0.29674	0.487807	0.721823
M0R7M8	0.345391	0.488003	0.721823
Q62609	-0.564749	0.489661	0.722527
O35263	-0.40805	0.489709	0.722527
P63249	0.355642	0.489975	0.722527
A0A8I6AD03	-0.696119	0.48999	0.722527
A0A8I6GJH7	0.364739	0.490838	0.723221
A0A8I6GEL5	0.337494	0.491356	0.723427
Q6J4I0	0.522597	0.492227	0.723523
B0BNM1	0.362695	0.492245	0.723523
Q6QI86	-0.510491	0.492555	0.723523
A0A8I6ALX8	-0.385157	0.493439	0.724266
A0A8I6AIC3	-0.580969	0.494327	0.725013
Q6AYS7	0.444221	0.49573	0.726514
A0A8I5Y662	-0.340452	0.499039	0.730804
A0A8I5ZNK2	-0.311832	0.499566	0.731017
A0A8I6ANC4	-0.251761	0.50134	0.731703
A0A8I5ZY10	0.192108	0.50141	0.731703
A0A8I6GH88	-0.192382	0.501556	0.731703
A0A8I5ZM70	0.477864	0.50169	0.731703
P25113	-0.383419	0.502182	0.731703
Q5XI34	-0.365386	0.502375	0.731703
Q5QD51	0.570016	0.502711	0.731703
G3V816	0.52126	0.503675	0.732073
D3ZAK3	-0.654867	0.50416	0.732073
D3ZR53	-0.735859	0.504181	0.732073
A0A8I6GEZ7	-0.421528	0.504496	0.732073
A0A8L2QEP8	-0.159995	0.506181	0.733431
A0A8I6GIA0	-0.212071	0.506521	0.733431
A0A0G2K0A9	0.198914	0.506631	0.733431
O35764	0.376382	0.507963	0.733431
A6IQH6	-0.693182	0.508097	0.733431
A0A0G2JY08	-0.505345	0.508479	0.733431
A0A8I6A2H1	-0.347107	0.508483	0.733431
D3ZN46	0.311619	0.508531	0.733431
G3V6H9	-0.512064	0.50888	0.733431
D3ZB81	0.465276	0.509893	0.73385
A0A0G2JZH8	0.344415	0.510512	0.73385
A0A8I6GGD9	0.829122	0.510874	0.73385
A0A8I6A776	-0.682429	0.511195	0.73385
A0A1W2Q6Q0	-0.264555	0.51137	0.73385
Q8VD52	-0.415683	0.511781	0.73385
Q9Z339	-0.472319	0.51226	0.73385
A0A0G2JZA2	0.337822	0.512591	0.73385
Q5XIT9	-0.274374	0.513308	0.73385
Q62717	0.547179	0.513616	0.73385
P07722	0.317409	0.514483	0.73385
A0A8I6ABH2	0.377989	0.514652	0.73385
A0A0G2QC21	-0.874154	0.515239	0.73385
A0A8I5ZWV2	-0.181913	0.51533	0.73385
Q6P7Q4	0.390088	0.515736	0.73385
F1M787	0.346436	0.515871	0.73385
D3ZN03	0.336046	0.51595	0.73385
A0A8I5ZW00	-0.343183	0.516401	0.73385
Q63429	-0.262576	0.516455	0.73385
Q5U300	-0.477372	0.517715	0.735094
A0A8I6A7A5	0.631896	0.518639	0.73586
P05544	-0.503868	0.519704	0.736825
A0A8I6AH83	0.507002	0.522324	0.739809
A0A8I5ZWR6	-0.292085	0.522582	0.739809
A0A8I5ZK49	0.417687	0.523008	0.739866
D4A6U4	-0.615399	0.523896	0.740035
A0A0G2K929	-0.227483	0.523901	0.740035
A0A8I6A0Q5	0.353547	0.524436	0.740244
A0A0G2K2B3	-0.274587	0.529953	0.74748
A0A8I6AT59	0.540818	0.532583	0.75057
A0A8I6AEM9	-0.275957	0.532928	0.75057
A0A8I6APJ1	-0.307141	0.53343	0.750724
P50279	-0.650226	0.534547	0.751361
A0A8L2QSN1	0.278304	0.535059	0.751361
Q9R1T1	0.309577	0.53506	0.751361
Q5FVM4	-0.470767	0.5364	0.752198
A0A8I5ZPF0	-0.371157	0.536507	0.752198
A0A8I5ZWR4	-0.285224	0.536835	0.752198
D4AB01	-0.330505	0.539127	0.754803
A0A8I6AKN1	0.32255	0.53953	0.754803
G3V8G4	0.225974	0.540202	0.754803
P52555	-0.225734	0.540272	0.754803
Q9WTT6	0.347528	0.540741	0.754907
A0A0G2JUA5	0.286126	0.541437	0.755137
A0A0G2K5L2	0.475588	0.541694	0.755137
A0A8I6A1G2	-0.238025	0.543028	0.756112
Q5U206	-0.528466	0.543184	0.756112
A0A8I6G4T5	0.294167	0.544025	0.756733
P12839	0.333459	0.54467	0.75708
Q4FZT0	0.255699	0.545246	0.75733
Q711G3	0.38038	0.546804	0.758943
P15205	-0.207853	0.547237	0.758994
A0A8I5ZMR6	0.280979	0.547686	0.759066
Q4FZT2	0.386044	0.548152	0.759163
A0A8I5ZUN1	-0.318128	0.550501	0.759995
A0A8I5ZUG8	0.170204	0.550536	0.759995
A0A0A0MY48	-0.414223	0.550681	0.759995
Q75Q39	0.24648	0.5507	0.759995
P04905	0.366779	0.551049	0.759995
M0R3X7	0.203629	0.551135	0.759995
Q68FW9	-0.246891	0.552625	0.761092
Q5U2R7	0.273822	0.552726	0.761092
F7EXQ7	0.343352	0.554023	0.761869
A0A0G2K865	0.207062	0.554325	0.761869
A0A8I5ZP70	-0.209965	0.554527	0.761869
A0A8I5Y1X4	-0.267689	0.554882	0.761869
F1LNP4	0.540897	0.557282	0.764615
Q63610-2	0.535722	0.560902	0.768113
A0A8I6A0U2	0.1353	0.561468	0.768113
A6J903	-0.383652	0.561499	0.768113
Q5XIP0	0.28703	0.561805	0.768113
G3V8D5	-0.297155	0.561838	0.768113
Q68FS4	-0.216477	0.562361	0.768279
G3V792	-0.203632	0.563299	0.769011
Q5GFD9	0.308191	0.564847	0.770302
P84076	0.253291	0.565049	0.770302
A0A8I6G7K6	0.228512	0.566334	0.771429
A0A8I6GIL6	-0.270003	0.567018	0.771429
Q63862	-0.395123	0.567085	0.771429
A0A8I6GKE9	-0.235852	0.567647	0.771645
A0A096MIT7	-0.3463	0.568522	0.77186
D4A0T0	-0.312674	0.568611	0.77186
D3ZIU9	-0.409835	0.569362	0.772331
A0A8I6AN62	-0.237127	0.570238	0.772492
A0A0G2KB58	-0.273462	0.570288	0.772492
Q02563	-0.306757	0.570839	0.772692
A0A8I6GAP5	-0.65171	0.571573	0.773139
A0A8I6GAH4	-0.300514	0.573879	0.77571
G3V6P2	-0.251129	0.57521	0.776959
M0RBL8	0.374126	0.576207	0.777757
A0A0G2JZH0	0.196058	0.577349	0.77875
A0A8L2QC84	0.370378	0.578743	0.779886
F1LQP7	-0.540469	0.579006	0.779886
A0A8I6B017	-0.189119	0.580259	0.780572
A0A8I5ZYZ8	-0.284824	0.580331	0.780572
M0RDG0	0.420984	0.582093	0.782046
P58775-2	0.310938	0.582244	0.782046
B2DD29	-0.498637	0.584035	0.783565
P09951	0.250133	0.584744	0.783565
M0RCX0	-0.587834	0.585064	0.783565
A0A8I6AAX6	-0.327482	0.585225	0.783565
D4A6H8	0.442506	0.585697	0.783565
A0A8I6ADF3	0.371165	0.585944	0.783565
P60825	-0.327935	0.586356	0.783565
A0A8I6A1X3	-0.375309	0.58665	0.783565
M0RDJ7	0.505176	0.587603	0.78429
F1M3H8	-0.27796	0.588403	0.784811
A0A8I6GH02	0.306802	0.589498	0.785415
A0A0G2K162	0.258965	0.590057	0.785415
Q5PQV3	-0.247779	0.590087	0.785415
D3ZAU6	0.211678	0.590963	0.785841
D3ZAI6	-0.254844	0.591228	0.785841
G3V8C4	0.31113	0.591764	0.786007
A0A0G2KAL9	0.251548	0.592388	0.78629
Q5RJL0	0.235296	0.593474	0.786982
A0A8I6GHH3	0.266196	0.594098	0.786982
M0R5J4	0.13586	0.595055	0.786982
A0A8I5ZUV5	0.312196	0.595142	0.786982
Q62651	-0.174458	0.595288	0.786982
Q792H5-3	0.250541	0.595715	0.786982
A0A8I5Y830	0.154096	0.595787	0.786982
Q6AXS5-2	-0.25022	0.598431	0.789929
A0A8L2QPP4	0.518879	0.599219	0.790425
A0A8I6AWM3	0.244796	0.599749	0.790578
P62912	0.294163	0.600215	0.790648
D3ZF11	0.498875	0.601771	0.792153
A0A8I6AVL2	-0.309352	0.603717	0.794168
G3V8V3	0.619153	0.604658	0.79486
P0DP31	0.219778	0.605399	0.794874
A0A8L2QUG0	0.426579	0.6055	0.794874
A0A8L2UKK1	-0.25656	0.606809	0.795979
A0A8I6ADS7	0.432823	0.607214	0.795979
A0A8L2Q2R8	-0.403535	0.607589	0.795979
A0A8I5ZT00	0.268653	0.60874	0.796607
F1LQ48	0.360045	0.609132	0.796607
A0A8I6ASZ5	-0.323249	0.609317	0.796607
A0A8I6AW38	0.547018	0.609741	0.796617
A0A8I6AHC5	0.249798	0.612493	0.799421
A0A8I5ZKQ6	-0.221927	0.612722	0.799421
P21670	-0.168337	0.613295	0.799623
A0A0G2K2T6	-0.274819	0.614016	0.799795
Q8CFN2	0.197961	0.614263	0.799795
D4A5A6	0.224445	0.615086	0.800218
Q9JHU0	0.165948	0.615424	0.800218
Q5U318	-0.234993	0.616032	0.800465
A0A8I6ABU0	-0.433638	0.616836	0.800966
F7FKF2	-0.325567	0.61876	0.802883
A0A8I6AEZ9	-0.38485	0.619151	0.802883
A0A8I6A4H6	0.349309	0.620952	0.804673
A0A8L2UK05	0.146486	0.622418	0.805733
M0R6Y8	-0.209663	0.622612	0.805733
P62074	-0.426558	0.623165	0.805903
A0A8I5ZXF6	-0.264257	0.626959	0.810264
A0A8I5Y0Y2	-0.386404	0.627997	0.810901
A0A8I5ZPD2	-0.216992	0.6283	0.810901
A0A8I5ZR21	-0.302129	0.631542	0.814536
P49911	-0.165761	0.632874	0.815466
D3ZME3	0.258702	0.633173	0.815466
A6HD62	-0.338507	0.633541	0.815466
P00762	0.242509	0.635263	0.817133
A0A8L2QDB1	0.193048	0.636917	0.81871
A0A0G2K502	0.248761	0.639952	0.821176
A0A8I6GFT9	0.193546	0.640164	0.821176
F1M8F5	0.304886	0.640329	0.821176
M0R719	-0.179858	0.640551	0.821176
A0A8I6B4B1	-0.296272	0.641303	0.821589
B0BNM9	-0.25322	0.64418	0.82369
A0A8I6AL93	0.247122	0.64422	0.82369
Q9EPF2	-0.257733	0.644251	0.82369
B2RZ27	-0.304901	0.644665	0.82369
D3ZUP5	0.197565	0.645692	0.82406
P23565	0.338174	0.645964	0.82406
A0A8L2QE16	0.178105	0.646246	0.82406
A0A8I6AP81	-0.233167	0.6471	0.8246
P13676	0.21741	0.648054	0.825266
Q9Z1E1	-0.133784	0.648936	0.82584
P04692-3	0.457773	0.649687	0.826203
A0A8L2QSS8	0.166417	0.650149	0.826203
Q9Z1Z3	-0.189809	0.650516	0.826203
F1MA18	0.458598	0.651193	0.826514
B2RYP4	-0.285365	0.652169	0.827204
Q64303	-0.405223	0.653111	0.827851
A0A8I6AUS6	0.511923	0.653937	0.828348
D4A0E2	-0.204974	0.655029	0.829183
A0A0G2K7Q8	-0.260519	0.657323	0.831537
A0A8I5Y1J2	-0.348882	0.658754	0.832797
Q91ZW1	-0.275638	0.660907	0.834967
P0C5X8	0.28456	0.661779	0.835135
Q58FK9	0.378934	0.661912	0.835135
F7F9K9	0.23272	0.662932	0.835869
Q6MG48	0.325823	0.663371	0.835869
A0A8I6G502	0.173401	0.663903	0.835869
A0A8I5ZMM6	-0.15675	0.664662	0.835869
A0A8I5ZQE2	0.442646	0.665498	0.835869
A0A8I6A517	0.310253	0.665742	0.835869
A0A8I5ZYJ3	0.636983	0.665759	0.835869
A0A8L2QT13	0.298901	0.66612	0.835869
A0A8I6AD56	-0.156357	0.666424	0.835869
Q794E4	0.722001	0.67002	0.839828
A0A0U1RRP1	0.277158	0.670986	0.840328
A0A8L2QPE1	-0.202722	0.671296	0.840328
G3V714	-0.282298	0.672399	0.841158
A0A8L2QT84	-0.258769	0.672918	0.841258
A6IPG1	-0.225044	0.674465	0.841512
O35179	0.277168	0.674769	0.841512
A0A8L2QLK6	-0.326092	0.675288	0.841512
A0A8I6AR37	0.277405	0.675859	0.841512
A0A8L2Q4P2	0.143221	0.675867	0.841512
B5DF55	0.205152	0.676314	0.841512
A0A8I5Y5T4	0.147241	0.676568	0.841512
A0A8W1ATD7	0.304967	0.676639	0.841512
A0A8I6A4W2	0.365549	0.677093	0.84153
A0A8L2UNG3	0.281604	0.678615	0.842875
P09527	0.12951	0.679255	0.84294
B2GUV7	0.171375	0.679676	0.84294
Q6IUR5	0.548646	0.6805	0.84294
Q9WVK7	-0.361742	0.681021	0.84294
Q80ZA5-10	-0.288879	0.681024	0.84294
B5DEL8	-0.145909	0.682478	0.84294
A0A8L2Q7M2	0.154497	0.682726	0.84294
A0A8L2QG05	-0.159252	0.68273	0.84294
A0A8L2UNK9	-0.299973	0.683111	0.84294
A0A8I5Y8H6	-0.17463	0.683269	0.84294
M0RC65	0.210665	0.683512	0.84294
P19939	0.290825	0.684127	0.843154
F1M5T1	-0.414671	0.685806	0.844681
F8WFS9	0.283712	0.686731	0.845088
A0A8I6AK73	0.229744	0.68702	0.845088
A0A8I5ZUQ5	-0.229093	0.688132	0.845533
A0A8I6A6W5	0.205674	0.688357	0.845533
B4F7A1	0.241865	0.688707	0.845533
P05370	0.440052	0.690522	0.846706
Q99ML5	0.243164	0.690547	0.846706
A0A8I5ZQ48	-0.259476	0.692693	0.848618
A0A0G2K1M8	0.263705	0.692994	0.848618
F1M7K7	0.206012	0.69448	0.849824
B5DEI0	0.183519	0.694867	0.849824
D3ZLA3	0.162855	0.69575	0.850361
A0A8I5ZRB4	0.311014	0.697035	0.851389
A0A8I6AAY9	0.176097	0.698907	0.852171
A0A8I5ZM56	-0.350402	0.698945	0.852171
A0A8I5ZR30	0.232796	0.699011	0.852171
D3ZTR5	-0.183075	0.699682	0.852445
A0A8I5ZKW8	0.238486	0.700359	0.852727
Q9ERC1	-0.363217	0.702382	0.853942
P35467	-0.198069	0.702712	0.853942
Q5FWY5	0.179866	0.703071	0.853942
P19103	0.240339	0.703398	0.853942
A0A8I5ZL79	-0.166788	0.703588	0.853942
D4AD70	0.135594	0.704431	0.854148
P43278	0.217727	0.70465	0.854148
F1LMR7	0.161294	0.705281	0.854372
A0A8I5Y1T6	0.353359	0.708193	0.856851
A0A8I6A8K3	0.119654	0.708478	0.856851
A0A8I5ZZV2	-0.128412	0.70867	0.856851
M0R987	-0.376007	0.709727	0.85715
P04904	-0.262495	0.710234	0.85715
Q3KR55	-0.306572	0.710261	0.85715
A0A8L2QUM7	0.157412	0.710753	0.857203
A0A8L2UP21	-0.36727	0.712619	0.858424
A0A8I5ZTU5	-0.207902	0.712662	0.858424
F1LW77	-0.346593	0.715583	0.860607
A0A8I6A452	0.254886	0.715646	0.860607
A0A8I6GK09	0.178027	0.715824	0.860607
D3ZSZ3	0.241051	0.716952	0.861422
A0A8I6GLF3	0.117342	0.722555	0.86761
Q5U2U2	0.18146	0.724255	0.868748
A0A8I6A2B3	0.164974	0.72441	0.868748
A0A0G2K3P1	0.240111	0.725408	0.86908
A0A8L2R1F7	0.428106	0.725596	0.86908
Q62760	-0.213484	0.727041	0.870267
A0A0G2JYR4	0.232125	0.729745	0.872933
A0A0G2JU23	-0.093606	0.730181	0.872933
P24473	-0.445938	0.732051	0.874622
Q9Z0J5	0.233995	0.732605	0.874738
A0A8I6AH92	-0.207311	0.733366	0.875101
A0A0G2JZK7	-0.3671	0.737261	0.8792
A0A8I5ZKK9	0.123529	0.738018	0.879556
O35814	0.102127	0.740842	0.881898
A0A8I5ZW51	-0.328416	0.741206	0.881898
A0A8I6G2N3	-0.0875753	0.741366	0.881898
O35458	0.157078	0.743324	0.883679
A0A8I6ANV9	0.177472	0.74526	0.885429
A2VCW8	0.122691	0.746677	0.886563
Q56A26	-0.169202	0.748407	0.886854
A0A096MJQ1	-0.137073	0.749191	0.886854
Q6AYK3	0.176147	0.749285	0.886854
A0A8L2QUD9	-0.193989	0.750028	0.886854
P0DJJ3	0.164161	0.750749	0.886854
A6KJF6	-0.14599	0.750814	0.886854
Q9JHL4-2	0.124234	0.750858	0.886854
P31647	-0.28493	0.751105	0.886854
Q05683	-0.188929	0.751277	0.886854
P04897	0.192938	0.752043	0.886854
P62078	0.164064	0.752376	0.886854
Q5FWS6	0.238276	0.752782	0.886854
D4ABS5	-0.147595	0.752946	0.886854
P84087	0.121026	0.754342	0.887952
Q63941	0.170635	0.756039	0.889204
B1H286	0.205475	0.756731	0.889204
Q9WU49	-0.134727	0.75686	0.889204
D4A8N2	-0.228827	0.757264	0.889204
P62914	0.0997164	0.757817	0.889308
Q9Z269	-0.172572	0.75853	0.889318
A0A8I6AL99	-0.271823	0.758967	0.889318
A0A8L2R8L5	0.115274	0.760534	0.889318
A0A0G2K677	0.115216	0.760599	0.889318
A0A8L2R800	0.314839	0.760673	0.889318
A0A8I5ZW14	-0.322168	0.761051	0.889318
A0A8L2QJE6	0.373311	0.761631	0.889318
A0A8I5Y0N5	-0.148273	0.762562	0.889318
A0A0U1RVI2	0.129761	0.762582	0.889318
D3ZES7	-0.0797315	0.762908	0.889318
A6IDY9	0.128544	0.762936	0.889318
A0A0G2JUP3	0.21468	0.765584	0.891861
A0A8I6GEM5	0.185541	0.766766	0.892136
B5DF80	-0.149592	0.767773	0.892136
Q03555-5	-0.141548	0.767893	0.892136
P51635	0.142678	0.767979	0.892136
D3ZHY9	-0.212438	0.768151	0.892136
F1LMN8	-0.108894	0.769002	0.892584
A0A0G2K2V2	-0.154966	0.770291	0.893538
D3ZX63	0.160198	0.771013	0.893834
Q5XII0	-0.1062	0.771777	0.894178
Q64428	0.22199	0.774855	0.896453
Q5RJK5	0.146847	0.774921	0.896453
A0A8I5Y1I4	0.222614	0.775241	0.896453
P11762	0.140818	0.775895	0.896453
A0A8L2QAQ2	-0.100177	0.77614	0.896453
P63326	0.237376	0.776658	0.896453
A0A8L2QLP3	-0.211182	0.777019	0.896453
A0A8I6A1H0	-0.130948	0.778246	0.897327
A0A8I5ZZG4	-0.186888	0.778976	0.897627
A0A8L2QA00	0.100664	0.780297	0.898181
P10760	0.10101	0.780395	0.898181
F7ELS2	0.098729	0.781642	0.899076
Q6PDU1	0.145787	0.782207	0.899186
D4AE68	-0.133576	0.784022	0.900732
D3ZCH5	-0.203933	0.784593	0.900846
A0A8I6GK95	0.119228	0.785671	0.901174
F1LT36	0.128558	0.786317	0.901174
A0A8I6AEE5	0.148446	0.786358	0.901174
A0A8I5ZLF3	-0.269561	0.786762	0.901174
P18666	0.131188	0.787648	0.90165
A0A0H2UHB7	-0.204333	0.79008	0.903894
A0A8I6A629	0.22756	0.791135	0.904559
A0A8L2QW10	0.104446	0.792458	0.905132
A0A8I6G5W8	0.183048	0.792581	0.905132
A0A8I5ZVK5	-0.147177	0.793984	0.905342
F1LRI7	-0.0851555	0.794194	0.905342
P97686-2	-0.111267	0.794325	0.905342
A0A8I5ZXU5	0.15292	0.794657	0.905342
A0A8I6GCE4	0.168025	0.797191	0.90692
P97756	0.157276	0.797753	0.90692
A0A8L2UIQ9	0.137019	0.79783	0.90692
A0A8L2Q799	-0.130637	0.797938	0.90692
P63039	-0.0790726	0.799388	0.906991
A0A8I5ZXI2	-0.248201	0.79975	0.906991
F1M5B1	-0.198489	0.799798	0.906991
Q9ESW0	-0.206629	0.799896	0.906991
Q5FVI6	0.0959111	0.801642	0.908051
A0A8I5ZNR1	0.0711262	0.802959	0.908051
A0A8I5ZMC0	0.084454	0.803716	0.908051
A0A0G2KA54	0.167639	0.804058	0.908051
D3ZEN2	0.116569	0.804404	0.908051
Q6T487	-0.117387	0.805201	0.908051
A0A8I6A0Y9	-0.160095	0.805697	0.908051
A0A8I6GBX4	0.0794326	0.805883	0.908051
A0A8I6AF10	0.108636	0.80592	0.908051
P23928	0.210226	0.805959	0.908051
A0A8I6AGA8	-0.144347	0.80605	0.908051
D4A3M8	0.247639	0.808003	0.909409
A0A8I6APQ4	-0.0906928	0.808205	0.909409
Q9WV97	0.100431	0.809084	0.909863
P19234	0.101446	0.80964	0.909953
A0A8I6A2A2	0.0964308	0.810354	0.910221
F7EYB9	-0.145065	0.811017	0.910432
Q9R0I8	0.131188	0.811817	0.910796
D4A8U9	-0.114493	0.813354	0.911986
A0A8I5ZK45	0.0912405	0.813981	0.912155
A0A0G2K3Z9	-0.0737106	0.814458	0.912155
A0A8I6AB47	-0.0985321	0.815178	0.912427
F7FGS0	-0.161907	0.816238	0.91308
A0A8I6A634	-0.120852	0.816841	0.91322
D4ADD7	0.134369	0.819215	0.914653
A0A8I5ZUT2	-0.243564	0.819306	0.914653
P04182	0.111681	0.819556	0.914653
A0A096MJV7	-0.0884019	0.821	0.915263
P01041	0.126656	0.821059	0.915263
A0A0H2UHI1	-0.120515	0.821841	0.915458
B5DFK6	-0.0723718	0.822447	0.915458
D3ZJ54	-0.131002	0.822668	0.915458
P62138	-0.0763432	0.824083	0.915746
A0A8I6AJV3	-0.0690578	0.82463	0.915746
A0A8I5Y5L2	-0.135192	0.824671	0.915746
A0A8I6A0W6	0.22477	0.824841	0.915746
P01048	-0.28357	0.828762	0.919565
D4AC23	-0.123768	0.830899	0.921403
F1MAA2	0.134502	0.832228	0.922342
D3ZUY8	-0.119978	0.833273	0.922966
A0A8L2QLX9	-0.100544	0.834201	0.923459
A0A8I6AE98	0.0731074	0.835531	0.924397
D4A8Y6	0.0985281	0.837413	0.92537
A0A8I5ZKM2	-0.0997138	0.837614	0.92537
A0A0G2K2V4	-0.109786	0.837861	0.92537
G3V6S3	0.189171	0.838746	0.925757
D3ZQM0	0.267692	0.839179	0.925757
P07323	0.157163	0.839864	0.925979
P29266	-0.110989	0.841792	0.92729
P10687	0.104964	0.842022	0.92729
Q6P7A9	-0.155689	0.843354	0.927962
A0A8I5ZMT9	-0.090926	0.843643	0.927962
A0A096MKE2	-0.0979345	0.844086	0.927962
A0A8I6AN27	-0.119362	0.844872	0.928292
A0A8I6AD89	0.101963	0.846203	0.928732
A0JPP1	-0.124457	0.846243	0.928732
Q32PX6	0.142927	0.848557	0.930738
Q8VHK7	-0.0596081	0.851453	0.93279
D3ZZ44	-0.120076	0.852093	0.93279
P26431	0.114767	0.852103	0.93279
Q9QXQ0	0.0919558	0.852377	0.93279
Q08415-1	-0.187192	0.855059	0.934843
A0A8I6GKM8	-0.0795933	0.855965	0.934843
D3ZJR1	-0.118702	0.855975	0.934843
A0A8I6AL87	0.127068	0.85649	0.934843
F1LQI1	-0.0641583	0.856695	0.934843
A0A8I6GKS0	0.0560134	0.8577	0.935406
P18421	-0.105073	0.85914	0.936443
A0A8I6ASE1	-0.0914967	0.859779	0.936606
A0A8I5YC62	0.070907	0.860485	0.936842
A0A8I6A5S3	0.0596893	0.863935	0.940063
D3ZE63	0.0644745	0.865594	0.941334
P13852	0.197325	0.868208	0.942637
P17220	0.0987762	0.868693	0.942637
H1UBN0	-0.169673	0.868701	0.942637
D4A3K5	0.233037	0.868762	0.942637
A0A8I6ABN0	-0.085759	0.869892	0.943328
A0A0G2K5T9	0.128644	0.875351	0.947254
A0A8L2UHD3	-0.124533	0.875658	0.947254
A0A8I5ZUT1	0.165605	0.875784	0.947254
D4ACG7	0.0710243	0.876227	0.947254
G3V9M3	0.100774	0.876317	0.947254
A0A0G2K7G7	0.179168	0.876482	0.947254
B2RYX1	-0.0802238	0.877584	0.947855
D4A4U3	-0.0884335	0.878029	0.947855
A0A8I5ZTZ6	-0.10386	0.878659	0.948
A0A0G2JV31	-0.0606346	0.879285	0.948141
A0A8I5ZTF9	-0.045434	0.881059	0.949519
Q5XIT1	0.03445	0.883786	0.951923
A0A0G2JYL5	-0.0515687	0.884821	0.952502
A0A8I6GLH2	-0.0480774	0.885452	0.952644
P58200	0.0676676	0.887019	0.953045
B2RYW3	0.112163	0.887274	0.953045
P29419	0.059568	0.887318	0.953045
P63319	0.0653881	0.887922	0.953159
A6J3F9	0.0734243	0.889704	0.954163
A0A8I5Y0C0	-0.090928	0.89056	0.954163
A0A8I6AKQ3	0.0911164	0.890954	0.954163
A0A0G2JY22	0.0581759	0.891278	0.954163
P50503	-0.118961	0.891615	0.954163
A0A8I6AJ41	0.154688	0.891848	0.954163
Q7TPB1	0.0588016	0.894684	0.954764
P63047	0.0635737	0.894758	0.954764
A0A0G2JUT1	-0.0465454	0.894848	0.954764
M0RBB1	0.146079	0.895243	0.954764
A0A8I5ZV49	0.05001	0.895654	0.954764
Q641W2	-0.125536	0.895681	0.954764
A0A8I5ZRY7	0.0905682	0.897229	0.954764
Q9EQS0	0.0627711	0.897263	0.954764
Q2I6B4	-0.0756625	0.897745	0.954764
D3ZAF6	0.0491354	0.897798	0.954764
P10824	-0.145624	0.897898	0.954764
D3ZTW9	-0.0550059	0.898809	0.955203
A0A8L2PZP1	0.0478898	0.899433	0.955335
P63004	0.0621232	0.90078	0.955879
Q6KC51	0.0704427	0.900944	0.955879
A0A8I5ZPY5	-0.0769043	0.901527	0.955969
Q1RP74	-0.0803	0.90234	0.95615
P00884	0.198955	0.902698	0.95615
A0A0G2JZ56	-0.0954744	0.904199	0.957211
Q5HZA6	-0.0774463	0.906867	0.958822
D3ZQT0	-0.0646032	0.906908	0.958822
A0A8I6A7R6	0.0636294	0.907303	0.958822
P11232	-0.0312937	0.907725	0.958822
Q920Q0	-0.039752	0.908253	0.95885
Q641Y8	-0.0671342	0.908852	0.958954
D3ZGA5	0.070639	0.910613	0.959339
F1LTN6	0.05586	0.910695	0.959339
A0A8I5ZZ13	-0.0651534	0.910721	0.959339
P61354	-0.0764863	0.911444	0.959411
D3Z908	0.0458941	0.912965	0.959411
A0A8I6GH08	-0.0785888	0.913056	0.959411
A0A0G2K1T0	0.054326	0.913311	0.959411
A0A8I6GMN4	-0.177755	0.913483	0.959411
P60522	-0.0385919	0.913796	0.959411
D3ZGG9	-0.0772318	0.916512	0.961735
A0A8I5ZZ79	0.0340728	0.917884	0.962591
G3V734	0.041514	0.918504	0.962591
D3Z8W5	-0.0596754	0.918837	0.962591
D4A7F5	-0.0432382	0.919513	0.962772
A0A8I5Y879	-0.0436577	0.920935	0.963454
A0A8L2Q7A1	-0.0623833	0.921553	0.963454
P02625	-0.0390389	0.921856	0.963454
A0A8L2UK94	0.0379474	0.922485	0.963454
D4A3P1	-0.039527	0.922982	0.963454
A0A8I5ZQA3	-0.0340718	0.923184	0.963454
A0A8I6AQE2	0.0571567	0.924262	0.964053
Q3MIE4	-0.0497398	0.927249	0.966538
D3ZJF9	0.0676296	0.927741	0.966538
A0A8L2Q6M6	0.0450038	0.928159	0.966538
A0A8I6AVX1	-0.0684269	0.932339	0.970041
A0A8I6A7P3	0.0226107	0.932537	0.970041
P10715	0.0612568	0.934249	0.970882
A0A1W2Q660	0.0423326	0.93436	0.970882
A0A8I6G695	0.0665464	0.935369	0.971404
D3ZV60	0.0450017	0.936599	0.972047
P19804	0.0588329	0.937004	0.972047
D3ZZK3	-0.0698284	0.939622	0.973816
D4A7U6	0.0634173	0.939727	0.973816
G3V6W6	0.036555	0.940573	0.973925
A0A0G2K1L5	-0.0620463	0.94085	0.973925
P48037	-0.0330275	0.942232	0.974691
B1H267	0.0536571	0.943017	0.974691
A0A0G2JWS3	-0.043165	0.943118	0.974691
M0R3N4	0.0455273	0.943849	0.974891
A0A0G2K189	0.0242325	0.944331	0.974891
A0A140UHY3	0.0712157	0.946132	0.976224
A0A8I6ALQ5	0.0576185	0.947997	0.977622
A0A0H2UI20	-0.0290834	0.950819	0.979439
A1L1K8	-0.0363485	0.950862	0.979439
D4A517	0.0394913	0.951294	0.979439
A0A8I6AWL3	-0.055135	0.951918	0.979555
M0RC66	0.0353942	0.953473	0.980627
E9PTX9	0.0505797	0.954046	0.98069
Q9JJ79	0.0396132	0.95465	0.980783
A0A8I6G718	-0.0341006	0.957047	0.982719
A0A8L2Q2U6	0.0180532	0.958651	0.983811
A0A8I6A9C1	0.0399178	0.959139	0.983811
A0A8L2Q6U6	0.0271659	0.960452	0.984609
Q6P9V6	0.0259994	0.960945	0.984609
M0R4I3	0.0141708	0.963348	0.986096
A0A8I6A0J2	-0.0309349	0.963427	0.986096
A0A8I6B5X1	-0.0240101	0.964586	0.986755
F8WFM2	0.0128395	0.965183	0.986838
A0A8I6A4C1	0.0338463	0.967189	0.987233
P47971	-0.0220318	0.967408	0.987233
A0A8I6ABY4	-0.0199382	0.967522	0.987233
Q5XI72	-0.0146268	0.967633	0.987233
A0A8L2R4Z5	-0.0206655	0.968357	0.987256
A0A8L2Q170	0.0213009	0.968687	0.987256
A0A8I5ZQP6	-0.0296962	0.970286	0.988359
A0A8I6GFD2	0.0215189	0.971379	0.988947
A0A8I5ZM10	-0.0190192	0.972568	0.98963
P62944	0.0164448	0.975267	0.990471
P61150	-0.0117945	0.975494	0.990471
A0A8I6GMH0	-0.0130998	0.97564	0.990471
A0A8I6A2Y0	0.00929906	0.976588	0.990471
Q99NA5	0.00966368	0.97699	0.990471
A0A8I5ZPM1	0.016545	0.977451	0.990471
A0A8I6A7L1	0.0183357	0.977488	0.990471
P62890	-0.0117718	0.977552	0.990471
A0A0G2K872	0.0115265	0.978192	0.990471
Q91ZN1	0.0129151	0.978569	0.990471
Q68FU3	-0.0103313	0.97925	0.990637
A0A8I6AHX7	0.0138751	0.981035	0.991918
Q63797	0.00676063	0.983692	0.993936
A0A8I5ZNB8	0.00964632	0.98407	0.993936
A0A8L2QCL7	-0.00507042	0.985458	0.994813
A0A8I6GKV6	-0.00511755	0.987056	0.995225
A0A8L2UK17	0.00781881	0.98719	0.995225
A0A8L2R644	-0.00565511	0.987426	0.995225
D3ZSR8	-0.0088691	0.99019	0.997072
P40307	0.0048835	0.991028	0.997072
A0A8I5ZRA1	-0.00514095	0.991176	0.997072
A0A0H2UHL2	-0.01086	0.991341	0.997072
B0K020	-0.00334412	0.994825	0.99955
Q62952-2	0.00203868	0.99556	0.99955
A0A8L2QTB7	-0.00295612	0.99566	0.99955
A0A8I6A8P2	-0.00187341	0.996892	0.99955
F1LQ91	0.00179649	0.997843	0.99955
G3V8K2	-0.00195112	0.998344	0.99955
A0A8I5ZTF1	0.000842053	0.99855	0.99955
A0A0G2K737	0.000593266	0.99862	0.99955
A0A0G2JT06	0.000799141	0.999137	0.99955
A0A8L2Q0J0	-0.000254846	0.999425	0.99955
A0A8I6G5X8	0.000344139	0.99955	0.99955

## Sheet: CPYAA_vs_CPY
Accession	logFC	P.Value	adj.P.Val
A0A8I5ZLD3	3.56263	4.52112e-05	0.0865342
Q9JK11-3	-1.97723	0.000123067	0.117776
F1LMY3	-1.66098	0.000268508	0.119952
D3ZUB0	4.87062	0.00028285	0.119952
A0A8I6AKB0	-3.1741	0.000313354	0.119952
A0A8I6A493	3.42963	0.000464413	0.148148
A0A8I5YBG7	2.42832	0.000658769	0.180126
P04762	1.25527	0.000767789	0.183694
A0A8I6GJZ1	-1.92051	0.000962425	0.204676
A0A8I6AEB7	3.3675	0.0011565	0.221354
A0A8I6ATM0	-1.25564	0.00129471	0.225244
D3ZH23	3.08326	0.00141219	0.225244
P84092	-0.998224	0.00183122	0.269612
A0A8L2QZ13	2.85077	0.00234599	0.312894
G3V8E8	-1.58431	0.00245215	0.312894
Q925Q9-6	-2.31493	0.00280128	0.317785
A0A8I6ASS6	1.71065	0.00294854	0.317785
A0A8I5ZPD2	-1.44613	0.00298857	0.317785
A0A8I6AFS6	1.0454	0.00355356	0.339137
A0A8I6A4U0	1.69978	0.00384281	0.339137
M0RAX2	1.41652	0.0042074	0.339137
A0A8I5ZM10	-1.70778	0.00431704	0.339137
A0A0G2JTH4	-0.958014	0.0045927	0.339137
D3ZZ60	1.26433	0.00462546	0.339137
P58775-2	1.72245	0.00467394	0.339137
E9PT83	-3.30742	0.00476577	0.339137
Q9ERH3	-1.25955	0.00484654	0.339137
B0BND0	-2.02047	0.00536533	0.339137
G3V758	-1.2561	0.00541881	0.339137
A0A8I5ZRA1	-1.39068	0.00548576	0.339137
A0A8I5ZQE2	-3.05228	0.00555742	0.339137
D3ZXP3	0.993354	0.00567	0.339137
Q64548-2	-1.48436	0.0067346	0.361578
A0A8L2R8V9	-1.46529	0.00695488	0.361578
A0A8I6AE09	-0.992034	0.00700837	0.361578
F1LPH1	-2.45077	0.00706581	0.361578
A0A8L2UJT3	1.60267	0.00733978	0.361578
D3ZJE0	-1.44764	0.00735098	0.361578
F1LPG9	1.19586	0.00747006	0.361578
A0A8I5ZR44	1.71412	0.00755648	0.361578
D3ZAK3	-2.75708	0.00827556	0.386327
P07722	-1.3539	0.00894994	0.407862
Q6P9V6	1.46948	0.00948356	0.414287
A0A8L2PYP9	-1.02983	0.00974273	0.414287
Q5BJP3	1.01206	0.00997536	0.414287
M0R9N8	-1.27357	0.0101983	0.414287
F1LNW6	1.4401	0.0103769	0.414287
P51146	-0.934493	0.0107526	0.414287
G3V728	1.29954	0.0107572	0.414287
A0A8I5ZQP6	2.15958	0.0109184	0.414287
P85845	-1.25842	0.0111028	0.414287
A0A1W2Q6C2	-1.41936	0.0112555	0.414287
Q53B90	-1.16394	0.0114949	0.414505
A6HK92	2.01029	0.0116945	0.414505
Q4QRB4	-1.84571	0.0120896	0.41818
Q5PQN0	1.45486	0.0122352	0.41818
D3ZWX4	-0.96856	0.0126817	0.42284
A0A8I5ZX08	-1.21757	0.012915	0.42284
G3V6I9	1.35538	0.0131829	0.42284
A0A8I6AQB7	-1.52497	0.0134473	0.42284
A0A0G2K7G7	-3.01967	0.0134761	0.42284
A0A8I6AEZ9	2.01543	0.0138326	0.42438
Q6GMN2	-1.47805	0.0139686	0.42438
Q5PPN5	1.02953	0.0143341	0.42868
M0RD00	1.70546	0.0153134	0.436193
P11275	-1.4564	0.0153659	0.436193
P25113	1.45855	0.015388	0.436193
D3ZF13	1.61423	0.0154969	0.436193
B0BNM9	1.39467	0.0159239	0.436676
P04785	2.28722	0.0159704	0.436676
A0A8L2Q5C4	1.51502	0.0170173	0.444748
A0A8I5ZXU5	-1.4788	0.0170906	0.444748
A0A8I5Y7T7	-0.76632	0.0171736	0.444748
A0A8I6G5X8	-1.53499	0.0171951	0.444748
B5DEL8	0.891211	0.0177294	0.452455
F7FJ14	0.941851	0.0191198	0.475474
D3ZHA0	2.49083	0.0193707	0.475474
A0A8L2QFM9	-1.26124	0.0195298	0.475474
F1LQ63	-1.13322	0.0199533	0.475474
A6HD62	-1.73345	0.020167	0.475474
Q5U206	2.10245	0.0210737	0.475474
Q6KC51	-1.36834	0.0215198	0.475474
Q63345	-1.44713	0.0216956	0.475474
D4A4U3	-1.39014	0.021773	0.475474
A0A8L2Q5X6	-1.29547	0.0217896	0.475474
D3ZB81	-1.69311	0.022026	0.475474
A0A8I6A698	1.46047	0.022382	0.475474
A0A8L2UIH0	0.957378	0.0224096	0.475474
B0BN18	0.817996	0.0225188	0.475474
A0A8I6A7V6	-1.40622	0.022787	0.475474
F1MAM6	-0.908262	0.0229818	0.475474
Q62826	-0.887756	0.0232163	0.475474
A0A8I6AE98	0.838109	0.0234079	0.475474
M0R4I3	-0.732661	0.0236818	0.475474
A0A8I6AN27	1.44884	0.0236834	0.475474
A0A8I6ADD5	0.994364	0.0238482	0.475474
A0A8I5XVG9	-0.723246	0.0242966	0.475802
Q5XIT9	-0.986808	0.0245155	0.475802
A0A8I5ZRB4	1.87396	0.0251523	0.475802
A0A8I6A9K9	1.08946	0.0251628	0.475802
A0A8I5ZLF3	-2.33853	0.0251927	0.475802
A6IXU7	-1.79891	0.025647	0.475802
P50503	2.04135	0.0257555	0.475802
P62870	-1.38831	0.0260269	0.475802
P86252	-2.09823	0.0263384	0.475802
D4ABK7	1.32127	0.0267604	0.475802
P14841	1.19252	0.027297	0.475802
B0K020	1.18837	0.0277631	0.475802
A0A8L2Q6U6	-1.26163	0.0278911	0.475802
A0A8L2QLW7	0.770459	0.0281084	0.475802
P04904	1.62208	0.0281418	0.475802
F7EYB9	-1.39173	0.0283711	0.475802
A0A8I6ARF4	-1.04072	0.0285171	0.475802
A0A8I6GF49	-0.859776	0.0285441	0.475802
A0A8I6AKP8	-1.37974	0.0285879	0.475802
B1WBS4	1.41799	0.0293558	0.481545
A0A8I6A5U0	1.93	0.0295316	0.481545
A0A8I6GD73	-0.597595	0.0301933	0.481545
D3ZIC4	-1.00412	0.030259	0.481545
A0A8I6AD03	-2.27294	0.0303944	0.481545
A0A140TAC3	-0.842128	0.0305885	0.481545
A0A8I6GLM2	-1.36646	0.0306941	0.481545
Q5RJK5	1.15763	0.0309552	0.481693
G3V7V7	-1.33413	0.0314592	0.485521
P62959	0.925318	0.0317085	0.485521
A0A8I5ZVX0	1.36258	0.0321165	0.487865
P04636	0.677221	0.0332136	0.497069
D3Z9C7	-1.75077	0.0333532	0.497069
D4A8N2	-1.64205	0.0335015	0.497069
Q99ML5	-1.3425	0.0348955	0.509288
D3ZVY6	1.31147	0.0349267	0.509288
A0JPP1	-1.40893	0.0352952	0.509288
P59215	-1.28524	0.0353894	0.509288
B2RZC6	-0.815742	0.0359678	0.513749
A0A8I5ZMM6	0.785727	0.0368043	0.518214
A0A8I6AI52	1.1365	0.0371604	0.518214
B1H267	1.62981	0.0372488	0.518214
A0A8I5ZQB9	-1.5679	0.0373634	0.518214
P63249	1.10837	0.0380635	0.523258
A6IWT6	-0.824098	0.038972	0.523258
M0R6L4	-0.930972	0.0389929	0.523258
Q6MG60	-0.955746	0.0390033	0.523258
F1M0R1	-0.984524	0.039094	0.523258
A6KJF6	0.984725	0.0394961	0.524969
Q62696	-1.05495	0.0402874	0.525118
A0A8L2QPE1	-1.0171	0.0404667	0.525118
A0A8J8XUY4	1.69066	0.0405225	0.525118
A0A0G2QC21	-2.84755	0.0408713	0.525118
A0A0G2JWX1	-0.647067	0.0410482	0.525118
Q6Q629	1.19942	0.0414002	0.525118
A0A8L2UI00	1.19198	0.0414278	0.525118
A6IE42	1.05742	0.042785	0.534144
D4ABC2	1.22247	0.0428523	0.534144
A0A8I6AD89	-1.10598	0.0429771	0.534144
A0A8I6GHL9	-1.80849	0.0433987	0.535703
A0A8I6ALD4	0.854123	0.0437751	0.535703
A0A8I6A9A8	1.40345	0.0439422	0.535703
G3V9T7	-0.625916	0.044578	0.537305
Q5RKI0	-0.791971	0.0446351	0.537305
F1LQ62	-1.13358	0.0451416	0.540006
F7EWX3	2.47472	0.0457834	0.544282
P61354	1.42357	0.0462401	0.546318
D4A511	1.25939	0.0467816	0.549325
A0A8I6GIF3	1.63767	0.0479961	0.555773
A0A8I5ZNR3	-2.02572	0.0485587	0.555773
A0A8I5Y0C0	1.35181	0.0486692	0.555773
A0A8I5ZM70	-1.44611	0.0491007	0.555773
F7EWF8	-1.3494	0.0492044	0.555773
D3ZNZ9	0.858691	0.0492774	0.555773
G3V615	-1.82495	0.0493634	0.555773
M0R987	-2.05181	0.0499283	0.556684
Q63ZY8	1.34202	0.0500259	0.556684
A0A8I6GJH7	1.06494	0.0513226	0.567812
A0A8I6GCX1	1.37266	0.052149	0.573639
Q6P503	0.604145	0.0530863	0.575748
A0A8I5YBR2	0.848743	0.053785	0.575748
P05065	0.732049	0.0543125	0.575748
A0A8I6AEV8	1.67671	0.05453	0.575748
P69897	-1.45412	0.0545547	0.575748
A0A8I6ABE3	-0.75965	0.0545972	0.575748
A0A0G2K931	-0.874571	0.0549989	0.575748
Q9Z173-2	-1.0413	0.0551217	0.575748
A0A8I6AMT0	-0.731714	0.0556411	0.575748
F1MAA2	-1.25581	0.055998	0.575748
A0A8I5ZL80	-1.67331	0.0561949	0.575748
P14669	0.943911	0.0565079	0.575748
D4A305	0.653652	0.0572324	0.575748
A0A8I6AEE5	-1.077	0.0572814	0.575748
A0A8I6ANV9	1.07302	0.0574585	0.575748
A0A8L2QA00	-0.707972	0.0578332	0.575748
A0A8L2R781	0.89374	0.0580164	0.575748
D3ZB30	-2.18367	0.0581058	0.575748
G3V792	-0.687304	0.0585892	0.575748
O35921	-0.962438	0.058633	0.575748
A0A8L2QDB1	-0.798423	0.0586577	0.575748
P04182	-0.955838	0.059018	0.576329
A0A8I5ZN87	-0.653531	0.05964	0.579446
A0A8I6ALQ5	-1.71436	0.0605734	0.582568
G3V6P2	-0.865597	0.0609894	0.582568
A0A8I6AHZ0	0.882163	0.0609934	0.582568
P0C5H9	0.599875	0.0614547	0.582568
A0A8I6GMJ7	-2.70588	0.0615175	0.582568
F1LTN6	0.961536	0.0617953	0.582568
P06349	-1.89825	0.0620919	0.582568
A0A8I6A7I8	0.595756	0.0625108	0.583637
M0R9X3	-1.03374	0.0642472	0.595222
Z4YNF4	0.68786	0.0649915	0.595222
G3V828	-1.05245	0.066219	0.595222
D3ZSP1	1.15173	0.0667852	0.595222
P05370	-2.08857	0.0668189	0.595222
A0A8I6A1D7	-1.46275	0.067015	0.595222
D3ZV60	-1.0674	0.0675864	0.595222
A0A8I5ZKJ8	-0.737364	0.0677347	0.595222
D3ZQG6	-0.954202	0.0683103	0.595222
E9PTX9	1.65058	0.0684478	0.595222
A0A0U1RRP1	-1.22334	0.0687802	0.595222
M0RAY1	0.532268	0.0688307	0.595222
Q9EPH8	0.922967	0.069184	0.595222
P18422	0.816485	0.0692205	0.595222
F1LRV4	-1.05475	0.0693169	0.595222
D3ZTR5	0.887462	0.0695648	0.595222
D3ZJF9	-1.39619	0.069593	0.595222
A0A8I6AI37	0.701743	0.0696045	0.595222
A0A8L2Q359	0.715927	0.0696602	0.595222
A0A0G2KA95	-1.32455	0.0699994	0.595461
Q8R4I6	-1.27	0.070643	0.595591
P07151	0.891699	0.0707491	0.595591
D4A5A6	0.827239	0.0716749	0.595591
A0A8I6ASL3	1.25441	0.0719728	0.595591
B5DEQ4	0.682679	0.0724038	0.595591
A0A8I5ZUB6	0.701987	0.0732155	0.595591
A0A8I6AKB2	-0.716973	0.0732596	0.595591
A0A8I6G695	1.51435	0.0734559	0.595591
D3ZME3	-0.997493	0.0736416	0.595591
A0A8I6A4S9	-1.38528	0.0737058	0.595591
F1LQ96	1.92274	0.0737256	0.595591
M0RC65	0.951108	0.0737487	0.595591
P18421	1.08977	0.0740855	0.595797
A0A8I6AIN6	-0.644652	0.0756043	0.605467
P62138	-0.627256	0.0761638	0.606377
P04466	1.45185	0.0766039	0.606377
D4A1B8	2.62508	0.0766683	0.606377
A0A8I6AK73	1.03548	0.0774762	0.607692
A0A8I5ZLU6	0.983363	0.0781804	0.607692
Q99068	0.978451	0.0783835	0.607692
A0A8I6APM7	-0.802422	0.078563	0.607692
A0A0G2K8V2	-1.45749	0.0787354	0.607692
A0A0G2JZH8	-0.943762	0.0787396	0.607692
P55053	0.685518	0.0797046	0.612669
A0A8I5ZWV2	-0.501599	0.0802377	0.614198
A0A8L2PZR6	0.989997	0.0809705	0.614198
A0A0U1RS13	-1.57887	0.0812874	0.614198
A0A0G2JSG6	-1.09651	0.081518	0.614198
F1LNP4	1.64236	0.0823561	0.614198
A0A8I6A629	1.53513	0.0823574	0.614198
Q6AYS7	-1.16057	0.0823902	0.614198
B2RYP4	1.12799	0.0827851	0.614198
B1H286	1.18299	0.0827916	0.614198
Q5M821	1.13481	0.0836384	0.615527
A0A8I6AL67	-0.854173	0.0837793	0.615527
P27139	0.623011	0.0841267	0.615527
A0A8I5ZY55	0.898712	0.084257	0.615527
P62074	1.53505	0.0848966	0.617841
A0A0G2K5N6	-0.88628	0.0857773	0.621886
A0A8I6B3N3	0.857716	0.0862531	0.622975
A0A8I6A864	-2.60935	0.0871737	0.623566
Q5XIF6	-1.18197	0.0872058	0.623566
A0A8I6GM28	0.909153	0.0874014	0.623566
A0A8I6ABX9	0.96826	0.0879084	0.623566
Q01986	0.927371	0.0880036	0.623566
A0A8I5ZL99	1.26204	0.0883204	0.623566
A0A8J8XTR6	-1.08319	0.0886167	0.623566
F1M8H6	-1.09174	0.0889413	0.623566
A0A8L2Q4X8	1.21969	0.089723	0.626751
P46413	1.05946	0.0902348	0.628034
G3V6Y6	-0.616789	0.0906432	0.628591
P31232	1.02407	0.09209	0.634933
A0A8I5Y0N5	0.847842	0.0923622	0.634933
Q66H80	-1.51313	0.0927917	0.634933
G3V8A5	1.42696	0.0928846	0.634933
Q7TP86	-1.00304	0.0933087	0.635561
D3ZEN2	-0.809445	0.0938676	0.637102
F2Z3T9	-0.89281	0.0944429	0.638005
A0A8I5ZZV2	-0.588405	0.0950174	0.638005
P04692-3	1.7215	0.0955633	0.638005
Q66H12	-0.965174	0.0956143	0.638005
A0A8L2UQN5	1.27353	0.0959145	0.638005
P62859	0.733276	0.0960008	0.638005
A0A8I5ZQ48	1.1159	0.0972808	0.644275
F1M706	0.958908	0.0978181	0.6456
A0A8L2Q996	1.40345	0.0983959	0.645623
A0A8I6AC70	1.22396	0.0986711	0.645623
A0A8I6A931	-0.754145	0.0990234	0.645623
A0A8I5ZPM1	0.989963	0.0993287	0.645623
O35331	0.813482	0.0995082	0.645623
D3ZVQ8	-2.03139	0.0998663	0.645757
A0A8I6AJV3	-0.524745	0.1006	0.64831
A0A0G2JZK7	-1.83534	0.101668	0.648898
Q5BJU7	-0.758472	0.101781	0.648898
O88407	-1.70629	0.101942	0.648898
Q01066	-1.28399	0.102047	0.648898
Q5U2R7	0.765105	0.104546	0.655561
M0RBL8	1.10848	0.10523	0.655561
P85834	-1.01059	0.105293	0.655561
A0A8L2QBI8	-1.02262	0.10601	0.655561
A0A0G2JZG7	-0.58426	0.106028	0.655561
A0A8I6A0W6	1.6815	0.106123	0.655561
A0A0U1RVI2	0.710326	0.106398	0.655561
A0A8I6A162	0.569845	0.106429	0.655561
A0A8I5ZR21	-1.04008	0.106525	0.655561
A0A8I6G718	-1.04589	0.107032	0.655561
A0A0G2JVX9	-1.2536	0.107227	0.655561
D4AC23	0.955933	0.107417	0.655561
Q68FY0	-0.566231	0.107712	0.655561
A0A8I5ZXD7	0.742443	0.108153	0.655561
Q63635	-1.18063	0.108655	0.655561
A0A8I6A0L0	-1.1615	0.108941	0.655561
Q4KLH4	1.04591	0.109386	0.655561
G3V6V1	-0.712549	0.109683	0.655561
A0A8L2QUM7	0.694292	0.109932	0.655561
Q4KLG5	1.98255	0.11021	0.655561
Q5D023	-0.476388	0.110288	0.655561
A6KNE7	0.736526	0.110985	0.656383
A0A8I6GLH2	0.544574	0.111112	0.656383
A0A8I6GLF1	1.14333	0.111739	0.657168
A0A0G2JZB8	-0.862953	0.112019	0.657168
A0A8L2Q6M6	-0.811585	0.112382	0.657168
A0A8I6A0Q6	-1.10646	0.112618	0.657168
Q08415-1	-1.65894	0.113803	0.661377
A0A0G2K8T0	0.787842	0.114305	0.661377
A0A0G2K6E3	0.891749	0.114429	0.661377
P63039	-0.5022	0.114722	0.661377
Q68FS4	0.597117	0.117312	0.67254
A0A8L2R4T1	-0.887949	0.117361	0.67254
A0A8I6AH83	-1.26385	0.11777	0.672703
D3ZIP8	-0.774194	0.118174	0.672703
M0RAN5	0.815872	0.118664	0.672703
Q641W2	-1.52544	0.119411	0.672703
A0A8I5XVM7	1.52684	0.119714	0.672703
A0A0G2K6X9	-0.693779	0.120849	0.672703
D3ZX63	-0.872674	0.120925	0.672703
A0A8L2QEP8	0.379989	0.121206	0.672703
A0A0G2K677	-0.598946	0.121243	0.672703
B0BNN3	0.960807	0.121675	0.672703
P07895	0.659051	0.122151	0.672703
P13233	-0.796883	0.122203	0.672703
Q9Z2J4-2	-0.526318	0.122282	0.672703
A0A0G2JZ52	-1.17549	0.12231	0.672703
A0A8I5ZKV9	0.840747	0.122993	0.673148
A0A8I6GIA0	0.501074	0.123339	0.673148
P10960	2.27655	0.123598	0.673148
D3ZJ78	-0.749869	0.123936	0.673148
P04906	0.692676	0.124183	0.673148
A0A8L2Q799	0.800774	0.124658	0.673148
M0R3N4	1.01443	0.124852	0.673148
D3ZGS3	1.14994	0.126975	0.678815
Q7TS62	-1.09337	0.127839	0.678815
Q6TUH8	-1.50705	0.128143	0.678815
A0A8I6A880	0.794719	0.128652	0.678815
A6K6W3	-1.77014	0.128723	0.678815
A0A8I6A522	-0.627885	0.128966	0.678815
A0A0G2JSH5	0.900351	0.128977	0.678815
P08082	0.660187	0.129247	0.678815
D3ZFU9	-1.24671	0.129791	0.678815
A0A8I6GMR8	0.422364	0.129978	0.678815
G3V7Y3	-0.862571	0.130137	0.678815
Q2I6B4	-0.909862	0.130431	0.678815
Q63598	-0.962871	0.130514	0.678815
A0A0G2JUA5	-0.719146	0.131728	0.681006
P30427	-0.706812	0.131817	0.681006
A0A8L2R918	1.07109	0.132126	0.681006
A0A0G2K7Q8	0.900776	0.132572	0.681006
A0A0H2UI20	-0.724093	0.13282	0.681006
Q5U2U2	0.788361	0.133113	0.681006
A0A8I5YBE0	0.548491	0.133426	0.681006
A0A8I5ZZG4	1.01837	0.134085	0.682286
A0A8I6AHG3	0.51078	0.134688	0.682286
Q7TQ16	0.821139	0.134746	0.682286
D4A164	0.978854	0.136118	0.683503
Q63610-2	1.39744	0.136231	0.683503
Q6QI48	-0.992444	0.137048	0.683503
P62078	0.787105	0.137875	0.683503
A0A8I6G8L2	-0.804522	0.138237	0.683503
A0A8I6GKE9	-0.622399	0.138429	0.683503
D3ZLU0	-1.19219	0.138474	0.683503
A0A8L2QW99	-0.995025	0.138852	0.683503
P23965	0.538876	0.138977	0.683503
P00507	0.772709	0.139051	0.683503
Q5XIJ4	1.04445	0.139131	0.683503
A0A8L2Q4K2	-0.880968	0.139272	0.683503
A0A8L2UJ74	0.562796	0.140962	0.684663
Q6AYK3	0.827462	0.14099	0.684663
Q5U322	-0.965093	0.141112	0.684663
O89046	1.25642	0.141809	0.684663
Q4QR73	-0.68283	0.142198	0.684663
Q6PCT3	-0.418634	0.142659	0.684663
P0DP31	-0.634687	0.14276	0.684663
A0A8L2Q1K8	0.887858	0.14301	0.684663
P10715	1.1073	0.143889	0.684663
P63004	0.742236	0.144294	0.684663
O35764	-0.843274	0.144412	0.684663
P61150	-0.571686	0.144515	0.684663
P0DJJ3	0.768633	0.144578	0.684663
A0A0G2K2V2	-0.788763	0.144917	0.684663
G3V949	-0.466198	0.145382	0.684663
A0A0G2K5L2	1.15323	0.145551	0.684663
A0A8I6A1H0	0.689563	0.145802	0.684663
M0R719	0.56965	0.146354	0.684663
P07632	0.604654	0.146449	0.684663
A0A8I5Y1G9	0.821557	0.146682	0.684663
F1M7L6	0.964669	0.14702	0.684663
G3V7K2	-1.36482	0.147649	0.685921
A0A0G2JWR2	-0.445122	0.148852	0.689837
P02625	0.584519	0.149791	0.692512
A0A0H2UHL5	-0.807117	0.150445	0.693861
A0A0G2JZA2	0.752384	0.151029	0.694879
A0A8I6GLR7	-1.11732	0.151531	0.695515
P08461	0.600404	0.152136	0.696622
A0A8I6ARZ8	-1.1067	0.154208	0.703144
P26772	0.682298	0.154454	0.703144
A0A8I5ZWR4	-0.667028	0.155025	0.703144
A0A8I5ZR30	0.868425	0.156437	0.703144
A0A8I5ZXF4	0.682247	0.156463	0.703144
A0A0H2UHX3	0.875926	0.156603	0.703144
F1M8X9	-0.696912	0.156897	0.703144
A0A8I5ZKM2	-0.70148	0.157007	0.703144
A0A0G2K0A9	0.430059	0.157166	0.703144
A0A8I6GKW3	0.970787	0.157234	0.703144
Q8VI04	0.430346	0.157602	0.703147
A0A8I6G734	-0.6633	0.158274	0.704502
Q8R2H0	0.425032	0.159257	0.706365
A0A8I5ZKJ3	0.466918	0.159529	0.706365
G3V714	0.953568	0.160243	0.706365
Q5I0P2	0.625983	0.160574	0.706365
A0A8I6AGZ0	-0.756801	0.160592	0.706365
A0A8L2R3Y6	-0.507591	0.160907	0.706365
Q6Q7Y5	-1.31013	0.162119	0.709921
A0A8I6AVV4	0.946054	0.164452	0.709921
A0A8I6AU93	-1.66322	0.164538	0.709921
P19804	1.05288	0.164872	0.709921
A0A8L2QV13	0.550336	0.164923	0.709921
A0A0G2K1K3	0.691845	0.165267	0.709921
P04256	0.606087	0.165384	0.709921
A0A0H2UHG0	-0.9525	0.165481	0.709921
A0A8I5ZWF8	-0.770669	0.165649	0.709921
A0A8I6APQ4	0.526932	0.165849	0.709921
P51583	-0.464322	0.166717	0.709921
A0A8I6GMG5	-0.475185	0.16784	0.709921
A0A8I5ZYJ3	2.06516	0.168222	0.709921
A0A8I6ADF3	-0.952715	0.168471	0.709921
A0A8I6B0E2	-1.59801	0.16853	0.709921
A0A8I6A1R5	-0.88856	0.168814	0.709921
F1LMN8	-0.518999	0.168846	0.709921
Q6T487	-0.666324	0.168889	0.709921
A0A8L2QDW2	-2.07428	0.16899	0.709921
A0A8I5ZUM3	-1.39966	0.169135	0.709921
Q6B345	0.999902	0.169919	0.71032
M0R566	0.667288	0.170329	0.71032
A0A8I5ZZ77	0.901433	0.170343	0.71032
A0A8I5ZLW8	-0.550367	0.170903	0.711104
A0A8I5ZWU7	0.709638	0.171422	0.711716
A0A0G2K2T6	0.751731	0.174181	0.719895
A0A8I6B017	0.47147	0.174265	0.719895
P04905	0.847227	0.17452	0.719895
Q6XVN8	0.558349	0.175152	0.720023
F1LN30	0.676587	0.175606	0.720023
Q9JHL4-2	0.538633	0.175686	0.720023
A0A8I6A794	-0.954124	0.176056	0.720023
D4AA63	0.486355	0.176989	0.722296
A0A8I5Y9T5	0.740919	0.177781	0.723986
A0A8I5ZMW1	0.569039	0.178984	0.727336
A0A8I5ZUN1	0.724206	0.180049	0.728834
P02563	-0.918203	0.180328	0.728834
Q63560	0.534342	0.180864	0.728834
B2RYW3	1.07666	0.180876	0.728834
F1MAK1	-1.61873	0.182621	0.734321
A0A8I6A7A5	-1.31633	0.184348	0.73748
P62246	-0.541596	0.184814	0.73748
B0LPN4-3	-0.414189	0.185089	0.73748
A0A8I6AL38	0.658487	0.185291	0.73748
B5DEZ6	1.27195	0.185946	0.73748
Q5BK81	-1.06721	0.186048	0.73748
P21708	0.789283	0.187461	0.73748
A0A8L2QLP3	-0.997612	0.18783	0.73748
P10687	0.70457	0.187993	0.73748
Q6AXS5-2	-0.63416	0.188019	0.73748
Q6J4I0	-1.01308	0.188332	0.73748
A0A8I6ABG6	-0.581704	0.188583	0.73748
Q6MGC4	0.435339	0.189048	0.73748
Q6QI09	-0.75106	0.189174	0.73748
Q9JJ54	0.431228	0.189341	0.73748
A0A8I6AC26	0.731025	0.189572	0.73748
P08009	1.54359	0.190447	0.739382
A0A8L2QT84	-0.811022	0.192198	0.744671
A0A8I6GF11	0.854827	0.193171	0.746736
F1LUM5	-1.05202	0.194227	0.746736
P19945	0.793601	0.195281	0.746736
R9PXS4	1.16325	0.196011	0.746736
F1LSM8	1.18018	0.196467	0.746736
A0A8I6A3I5	-1.03284	0.196799	0.746736
P20788	0.409688	0.196812	0.746736
A0A8L2QTB7	0.712392	0.19699	0.746736
A0A8I6A4Z8	-0.504217	0.197005	0.746736
A6IQH6	-1.36553	0.197512	0.746736
A0A8L2Q2R8	1.02606	0.197562	0.746736
Q3KRE0	0.81093	0.197866	0.746736
F1M5M9	1.44531	0.198282	0.746736
P09811	0.535123	0.198813	0.746736
A0A8I6A2P1	0.432626	0.19897	0.746736
A0A8I5ZYV5	-0.46017	0.199082	0.746736
A0A8L2UHD3	-1.03721	0.199364	0.746736
A6JQ21	-0.94486	0.200379	0.749073
Q566R0	0.990562	0.20123	0.750787
D3ZC31	1.75533	0.202011	0.751077
A0A8I6A2B3	-0.605202	0.20227	0.751077
A0A8I6A0Q5	0.715846	0.202666	0.751077
A0A8I5ZK55	0.391159	0.204989	0.751077
A0A8L2Q0A6	0.763068	0.205142	0.751077
A0A8I6GJT1	-0.447587	0.205241	0.751077
B0BNM1	-0.674769	0.20621	0.751077
P55051	0.701369	0.20656	0.751077
P29418	0.717803	0.20682	0.751077
P01048	1.67756	0.207322	0.751077
A0A0G2JSR7	-0.621645	0.207421	0.751077
A0A8L2Q6Y2	-0.449748	0.207475	0.751077
D3ZR53	-1.40265	0.207864	0.751077
A0A8I6G2T3	-0.607694	0.208551	0.751077
A0A8I5ZTT2	-0.939539	0.208561	0.751077
A0A8I5ZQS9	-0.859072	0.208925	0.751077
A0A8I6GH02	-0.722859	0.209167	0.751077
P50475	-1.19411	0.209265	0.751077
A0A8I6GFT9	-0.525846	0.209889	0.751077
P13852	1.511	0.210489	0.751077
F1LT36	0.601882	0.210793	0.751077
F1LT35	0.667859	0.211336	0.751077
Q6MG48	-0.94759	0.211475	0.751077
A0A8I6GJ73	0.377688	0.212298	0.751077
G3V644	0.460205	0.212749	0.751077
B4F7A1	-0.762033	0.212893	0.751077
B2GV06	-2.21655	0.212987	0.751077
P06214	0.839578	0.213146	0.751077
Q561S0	1.00595	0.213175	0.751077
F1M787	-0.670818	0.213241	0.751077
A0A8L2PZQ2	0.781918	0.213472	0.751077
A0A0G2JSV0	0.559009	0.213936	0.751328
A0A8I6GEZ7	-0.79103	0.215127	0.754126
A0A8I5ZUV5	-0.735372	0.216095	0.756136
H1UBN0	1.28327	0.217684	0.760307
A0A8I6A0R6	-0.687242	0.218285	0.761015
A0A8I5Y5L2	0.760817	0.218847	0.761588
A0A8L2PY67	0.856978	0.22015	0.763466
A0A0G2K3K2	-0.428694	0.220215	0.763466
A0A8I6GGD9	-1.56051	0.220584	0.763466
A0A8I6AH91	1.00774	0.222493	0.766561
M0RC66	0.74859	0.223648	0.766561
P62749	1.01735	0.223729	0.766561
A0A096MKB7	-0.392448	0.223785	0.766561
D3Z8W5	0.722242	0.223901	0.766561
P24473	-1.60454	0.223909	0.766561
A6JW26	0.715216	0.224522	0.766561
Q4KM73	0.592322	0.224931	0.766561
A0A8I5ZTQ0	0.579296	0.225082	0.766561
A0A0G2KB58	0.589386	0.226197	0.767817
A0A8I5ZY66	-1.7481	0.226395	0.767817
A0A8I5ZMC0	0.41631	0.226654	0.767817
D3Z955	-0.544801	0.227209	0.768297
P63312	1.18574	0.227599	0.768297
A0A8I5Y7R1	0.564603	0.228308	0.769335
B2RYQ5	0.495586	0.229764	0.770676
P30009	0.679543	0.230016	0.770676
P60203	-0.79637	0.230041	0.770676
Q9EQS0	0.590932	0.230417	0.770676
Q9WVK7	1.06702	0.230895	0.770676
A0A8I6G2N3	0.321755	0.231122	0.770676
A0A8L2QIW0	-0.421409	0.231979	0.770757
A0A8I5Y1I4	-0.943213	0.232302	0.770757
A0A8I6AM99	0.433323	0.232355	0.770757
A0A0G2K2V4	-0.647636	0.233465	0.772283
A0A8I6AHC5	0.593907	0.233622	0.772283
F7FGS0	-0.839517	0.234233	0.772968
A0A8I5XWW6	-0.846767	0.235405	0.773127
D4A6H8	-0.973306	0.235475	0.773127
A0A8I5ZQD4	-0.607247	0.236107	0.773127
B3GNI6	0.67803	0.236179	0.773127
A0A0G2K3Q6	0.534185	0.236301	0.773127
F1LQP7	-1.16418	0.236876	0.773689
A0A8I6A8L3	0.614691	0.237322	0.773824
D3ZTW9	0.517404	0.237737	0.773859
P61206	-0.413768	0.240321	0.780942
F7F1Y0	0.650486	0.240967	0.781008
Q6AYZ1	-0.904854	0.241158	0.781008
A0A8I5Y879	0.521551	0.241773	0.781678
Q62952-2	0.4334	0.242867	0.783395
Q5RKJ9	-0.4868	0.243123	0.783395
Q7TMA9	0.648916	0.244482	0.78577
Q3KR55	0.969126	0.245638	0.78577
D4A7F5	0.502045	0.24663	0.78577
A0A096MK46	0.541937	0.246832	0.78577
G3V8M5	-0.509404	0.246911	0.78577
P11167	-0.535305	0.247109	0.78577
P12075	0.873908	0.247128	0.78577
A0A8I6ASE1	0.606228	0.247646	0.78577
A0A8I6G9P9	-0.608611	0.24817	0.78577
Q9Z1Z3	-0.488884	0.248298	0.78577
A0A8I6AMG4	-0.527143	0.248376	0.78577
A0A8I6A1D3	0.341672	0.249392	0.787682
P00762	-0.590201	0.25319	0.798231
A0A8I5ZY73	-0.568086	0.253565	0.798231
A0A8I6GKV6	-0.364262	0.254017	0.798339
A0A8I5ZND6	0.537827	0.256022	0.800571
A0A8I6ACY4	0.67416	0.256207	0.800571
A0A8J8XK13	-0.4344	0.256441	0.800571
P60825	0.689479	0.257067	0.800571
P54283	1.00738	0.257166	0.800571
Q4V8F6	0.529982	0.257454	0.800571
A0A8J8Y4Y9	0.471084	0.258827	0.800571
A0A8I5ZZX8	-0.364167	0.259035	0.800571
Q68FU3	0.453209	0.259611	0.800571
Q9Z327-2	-0.49961	0.259895	0.800571
F1LNI0	-0.876914	0.260406	0.800571
D4AEP0	-0.364965	0.260526	0.800571
A0A0G2K929	-0.404835	0.260576	0.800571
P04041	-0.410155	0.260863	0.800571
D3ZQG5	0.727681	0.261639	0.800571
A0A0G2K9K4	-0.945616	0.261895	0.800571
A0A8I6ANY4	0.849453	0.261957	0.800571
Q8K586	0.969478	0.262256	0.800571
Q9ERC1	-1.07442	0.263342	0.80083
A0A8I6A4H6	0.796124	0.264253	0.80083
B2RZ27	-0.743549	0.265374	0.80083
G3V699	0.487564	0.265651	0.80083
A0A8I6AAD3	-0.333831	0.266226	0.80083
F1LPB9	0.440207	0.266375	0.80083
A0A8I5ZJM1	0.676891	0.266401	0.80083
A0A8L2QK78	-0.522773	0.266791	0.80083
A0A8I5ZRJ6	0.642513	0.267114	0.80083
A0A8L2QLX9	0.538698	0.267448	0.80083
A0A8L2QLK6	0.871206	0.267834	0.80083
A2VD09	0.434019	0.267962	0.80083
A0A8I6A2H1	0.584901	0.268767	0.80083
A0A0G2JYR4	-0.749506	0.269629	0.80083
P97546	-0.512019	0.270825	0.80083
Q8CFN2	0.436387	0.270905	0.80083
A0A8I6G7K8	-0.377635	0.271268	0.80083
F1LXA0	-0.546427	0.27162	0.80083
A0A8I5Y1J2	0.875868	0.272135	0.80083
D4AAE9	1.48827	0.272215	0.80083
P18666	0.539411	0.27317	0.80083
A0A8I6A3N6	-0.769924	0.273175	0.80083
Q99MZ8	0.426139	0.27321	0.80083
A0A8I6AC07	0.590046	0.273761	0.80083
Q9ESW0	-0.899834	0.27477	0.80083
A0A8I6A509	1.0797	0.274932	0.80083
F1M8A4	0.654638	0.275169	0.80083
A0A8I5ZZR2	-0.942889	0.275459	0.80083
A0A8I5ZZK9	0.773071	0.276108	0.80083
A0A8L2Q453	0.744132	0.276267	0.80083
B1WC33	0.935317	0.27721	0.80083
Q712U5	0.76851	0.277352	0.80083
A0A8I6APM4	-0.567886	0.279402	0.80083
A0A8I6GH08	-0.787094	0.279429	0.80083
Q02563	-0.589606	0.279808	0.80083
A0A8I5XVU7	-0.444487	0.279978	0.80083
Q07266	-0.49024	0.280086	0.80083
A0A8I5ZZX6	-0.52589	0.280094	0.80083
A0A8I5YC74	0.364225	0.280189	0.80083
A0A8I5ZQ28	0.304245	0.280516	0.80083
P49192	-1.78392	0.28056	0.80083
A0A8L2QJE6	-1.34039	0.280954	0.80083
A0A8I6A634	-0.567933	0.28144	0.80083
P02401	0.443432	0.281574	0.80083
P14604	0.560601	0.282885	0.80083
M0R776	0.677466	0.283108	0.80083
Q80ZA5-10	-0.760788	0.283465	0.80083
A0A8I6ACU9	-0.526258	0.283554	0.80083
A0A0G2JU23	0.293566	0.284103	0.80083
A0A8I5ZQ49	-0.69342	0.284366	0.80083
P21707	-0.351841	0.284945	0.80083
Q4QQV8	-0.684837	0.287247	0.80083
O88767	0.279899	0.288974	0.80083
A0A8I6AKQ3	-0.711805	0.289202	0.80083
A0A0G2QC04	-1.15062	0.289849	0.80083
F1LMR7	-0.455301	0.290159	0.80083
P17764	-0.715522	0.290229	0.80083
A0A8I6G5W8	-0.743069	0.290543	0.80083
A0A8L2QEN5	-0.415044	0.290799	0.80083
A0A8I5Y6E8	-0.426525	0.290841	0.80083
A0A0G2K1T0	-0.531144	0.292181	0.80083
A0A8I5ZP79	-0.995265	0.292253	0.80083
A0A8L2QTB1	0.487514	0.292403	0.80083
O08618	-0.497059	0.292605	0.80083
P13697	-0.419085	0.29265	0.80083
Q66HD0	-0.761199	0.292765	0.80083
Q5XIM9	0.367057	0.292829	0.80083
D3ZSB0	-0.462259	0.29294	0.80083
E9PT29	0.891667	0.293524	0.80083
P62762	0.624245	0.294151	0.80083
F1M3H8	-0.542767	0.294337	0.80083
D3ZAU6	0.416169	0.294383	0.80083
P03994	-0.560829	0.294434	0.80083
Q91ZT1	0.574402	0.294518	0.80083
P35745	1.75296	0.2947	0.80083
A0A8I6AL08	0.422944	0.29528	0.80083
P31044	0.297824	0.295999	0.80083
Q9QXU8	-0.50733	0.296289	0.80083
A0A8I5ZNK4	-0.434557	0.296496	0.80083
A0A8I6AF10	0.465314	0.297319	0.80083
A0A8I5ZK45	0.407945	0.297498	0.80083
A0A8I6AJM0	0.627084	0.29812	0.80083
F7EXZ2	-1.02623	0.298397	0.80083
Q6P7A9	0.827214	0.298512	0.80083
D3ZSZ3	0.695154	0.300102	0.80083
A0A8I6ABM0	-0.579706	0.300271	0.80083
A0A8I6AL89	0.55361	0.300286	0.80083
P20759	0.624561	0.300503	0.80083
A0A8I5ZUT2	-1.11401	0.300763	0.80083
A0A8I6AVX1	-0.839741	0.302278	0.80083
Q4FZT0	0.437668	0.303661	0.80083
B0BN94	0.885572	0.303802	0.80083
P50279	-1.08282	0.304075	0.80083
A0A8I6A888	-0.371758	0.304368	0.80083
A0A8I5ZUK7	-0.371238	0.304557	0.80083
Q62717	0.86512	0.304584	0.80083
F1LQ91	0.689077	0.304623	0.80083
A0A8I5Y8H6	-0.442984	0.304733	0.80083
P63326	0.866372	0.304946	0.80083
B5DEI0	0.484023	0.304982	0.80083
P30835	-0.756166	0.305452	0.80083
A0A8I6A2A2	-0.415519	0.305661	0.80083
Q4V8H8	0.798764	0.306565	0.80083
Q62951	-0.339627	0.307275	0.80083
A0A8I5ZY10	-0.293096	0.307741	0.80083
A0A0G2K7V5	-0.876999	0.308111	0.80083
A0A0G2JX32	-0.412531	0.308231	0.80083
A0A8I6A517	0.737623	0.308283	0.80083
P42123	-0.430272	0.308507	0.80083
A0A8I6AFE3	0.778446	0.309428	0.80083
Q62658	0.741614	0.309855	0.80083
P62329	1.15261	0.31019	0.80083
A6IAZ2	0.493043	0.310195	0.80083
P17105	-0.483889	0.310828	0.80083
Q5FVI6	-0.390105	0.311273	0.80083
P07936	0.578435	0.312062	0.80083
A0A8I5ZUY9	-0.439232	0.312382	0.80083
D4ADD7	0.598578	0.313026	0.80083
A0A8I5ZNW6	-0.651627	0.313196	0.80083
Q641Z6	0.928099	0.313632	0.80083
P10824	1.15425	0.31369	0.80083
B4F7C7	-0.779113	0.314652	0.80083
G3V8K2	0.952831	0.315344	0.80083
A0A8I5ZP83	-0.295152	0.315866	0.80083
Q9EQX9	-0.329013	0.315924	0.80083
A0A8I6A6D0	0.534127	0.315955	0.80083
A0A8I6A732	1.12044	0.316628	0.80083
Q63754	0.860211	0.316823	0.80083
P13668	0.330832	0.316826	0.80083
Q5FWY5	-0.47588	0.317132	0.80083
G3V8R2	-0.445332	0.317152	0.80083
A0A8I6A289	0.382977	0.317887	0.801629
P62912	-0.563034	0.319091	0.80223
A0A8I6AHT8	0.554081	0.319218	0.80223
Q62651	0.328988	0.319731	0.80223
A0A8I6AVL2	-0.596977	0.319802	0.80223
A0A8I6A320	-0.771777	0.320821	0.803732
A6JRM5	0.844256	0.321738	0.804278
F7ELS2	-0.355485	0.322402	0.804278
A0A8I5ZMP2	0.521448	0.323418	0.804278
A6IDY9	0.42418	0.323616	0.804278
A0A0G2JT93	0.84717	0.3237	0.804278
A0A8I6ART8	-0.439746	0.323782	0.804278
Q6IUR5	1.32416	0.32398	0.804278
Q5XI38	-0.380701	0.324965	0.804417
B0BMU7	0.545856	0.325229	0.804417
A0A096MJX4	0.412395	0.325297	0.804417
P52555	0.363815	0.326335	0.805022
A0A8I6A9F5	-0.518607	0.327874	0.805022
F1LRZ7	0.42622	0.328135	0.805022
A0A8I6APG8	-0.659484	0.329597	0.805022
A0A8I6GJR0	0.809431	0.329626	0.805022
A0A0G2K2W1	-0.693658	0.330106	0.805022
A0A8I6GGP1	-0.391244	0.33048	0.805022
A0A8I6AFR4	-1.0663	0.330501	0.805022
A0A8I6B663	-0.528799	0.330874	0.805022
A0A8I6B1B9	-0.7016	0.331276	0.805022
P17955	0.650233	0.331424	0.805022
O35814	0.302145	0.33164	0.805022
A0A8I6A357	-1.295	0.333102	0.805022
F7EPH4	-0.497567	0.334473	0.805022
Q6NYB7	-0.346196	0.334738	0.805022
B5DFK6	-0.313703	0.334739	0.805022
P13601	0.694828	0.334789	0.805022
A0A8I6GEL5	0.47495	0.33492	0.805022
Q62634	-0.352424	0.33523	0.805022
A0A8L2QX46	-0.625577	0.335252	0.805022
B2GV15	-0.755982	0.335411	0.805022
P85125	-0.669359	0.335466	0.805022
Q9QXQ0	-0.479906	0.335549	0.805022
A0A8I6B3S2	0.929695	0.336141	0.805022
D3ZIU9	-0.695993	0.336648	0.805022
Q6P7Q4	0.579376	0.336681	0.805022
F8WG91	0.76939	0.33752	0.805022
A0A8I6AHK4	-0.70963	0.337603	0.805022
A0A8I6B5X1	-0.522486	0.338139	0.805022
Q6AYK6	0.362927	0.33816	0.805022
A0A8I6A9C1	-0.751129	0.339175	0.806102
Q9Z1E1	-0.282108	0.340285	0.806102
A0A8I6GH88	0.274076	0.340445	0.806102
Q99MC0	0.840546	0.340578	0.806102
O35244	-0.355391	0.340962	0.806102
Q6AYE2	0.472351	0.34114	0.806102
A0A8I6AAY9	0.434708	0.343083	0.80867
A0A8I6A4W2	-0.837826	0.343168	0.80867
P63088	-0.589219	0.344383	0.80867
O35274	-1.39609	0.34502	0.80867
A0A8L2UNG3	0.645665	0.345377	0.80867
P23978	0.788448	0.345542	0.80867
A0A8I5ZXT2	0.727543	0.346006	0.80867
A0A8I6AI02	-0.433407	0.346106	0.80867
Q68FX9	0.665193	0.347099	0.80867
A0A8L2R8L5	0.358107	0.347336	0.80867
A0A8I6AAW4	-0.442854	0.34737	0.80867
A0A8I5ZP61	0.739667	0.34773	0.80867
Q9Z0J5	0.646555	0.348617	0.80867
P84087	-0.364975	0.348897	0.80867
P29117	0.597554	0.349353	0.80867
A0A8L2Q7K1	-0.272499	0.34939	0.80867
A0A8I6A776	-0.97608	0.34941	0.80867
D3Z9I1	-0.404861	0.350267	0.809675
A0A8I6ADP8	0.766864	0.351203	0.810221
A0A8I5ZS45	0.455633	0.35135	0.810221
A6KKH1	0.655324	0.352236	0.811287
Q5RKI1	-0.437972	0.353451	0.812099
Q7M0E3	0.495519	0.353517	0.812099
P28073	0.870213	0.355404	0.812099
D3ZZ44	0.599028	0.356016	0.812099
A0A8I6AEM9	0.409703	0.356674	0.812099
P17220	0.554629	0.357003	0.812099
Q9WUJ3	0.788166	0.357036	0.812099
Q8R3Z7	-1.22365	0.357051	0.812099
B2RZ74	0.365588	0.357517	0.812099
D3ZC07	0.622921	0.357571	0.812099
A0A8I6GAT1	0.538716	0.357914	0.812099
Q8CG09	0.540115	0.359022	0.812099
Q6PDU1	0.487168	0.35908	0.812099
D3ZLA3	0.384047	0.359539	0.812099
A0A8I6GJY6	-0.323819	0.359625	0.812099
P00406	0.681296	0.35989	0.812099
A0A8I6AF61	0.628732	0.360084	0.812099
A0A0G2JXT9	-0.857235	0.360226	0.812099
A0A8L2QDI1	0.487334	0.361156	0.812818
P05426	-0.665063	0.362083	0.812818
Q64303	0.82581	0.362552	0.812818
A0A8I6GEM5	0.57322	0.362841	0.812818
M0RCX0	-0.984297	0.362989	0.812818
A0A8I6A1X3	0.630977	0.363093	0.812818
P97610	-0.839676	0.363697	0.81322
Q5FVM4	-0.69246	0.365117	0.814999
A0A8I6GLU8	-0.674933	0.365344	0.814999
A0A8I5ZTU5	0.513482	0.366126	0.815103
A0A8L2Q4P2	0.310803	0.367124	0.815103
A0A0G2K5E4	0.444295	0.367331	0.815103
A0A8I6AW29	0.434891	0.36739	0.815103
Q794E4	-1.53561	0.367629	0.815103
A0A8I6GKM8	0.397697	0.367957	0.815103
A0A8I6AK18	-0.797765	0.368372	0.815103
A0A8L2QMF2	-1.06116	0.37023	0.817285
A0A8L2Q875	-0.435275	0.370619	0.817285
Q68FR6	0.495211	0.370639	0.817285
Q7TQ94-2	0.838865	0.372191	0.819762
Q9Z250	0.74534	0.373438	0.821509
A0A8I6A2D7	-0.499843	0.373842	0.821509
A0A8I5ZN75	0.450724	0.375531	0.824253
A0A8I6ASZ5	-0.562796	0.375952	0.824253
Q80Z30	-0.863948	0.377148	0.825724
D3ZAP9	0.85863	0.377742	0.825724
Q3ZB98-5	0.277504	0.378089	0.825724
A0A8I5YBQ9	0.516149	0.379286	0.825724
Q01728-3	-0.337715	0.379763	0.825724
Q5XIV1	-0.308688	0.380044	0.825724
A0A0G2K9Q7	0.750415	0.380168	0.825724
A0A8I6A2Z4	0.52694	0.38027	0.825724
A0A8I6ABN0	-0.462081	0.380818	0.825724
M0RD14	0.922862	0.381577	0.825724
Q68FQ0	-0.290552	0.381709	0.825724
Q5PPG6	0.7342	0.382279	0.825724
D3ZGA5	0.55348	0.382435	0.825724
A0A8I5ZJL1	-0.454382	0.383609	0.825724
Q4FZT9	-0.369815	0.383762	0.825724
A0A8I6AI74	0.308414	0.383781	0.825724
P09216	-0.513058	0.383957	0.825724
M0RDG0	0.667758	0.384739	0.826477
A0A8I6AQL9	0.334814	0.386671	0.828366
A0A0G2JT06	0.643743	0.386858	0.828366
A0A8I6A0I6	0.302153	0.387429	0.828366
A0A8I6ATZ5	-0.555679	0.388194	0.828366
A0A8L2Q7W8	0.604446	0.388548	0.828366
D3ZXF9	-0.531708	0.388892	0.828366
A0A8I5ZJ67	-0.479303	0.389371	0.828366
A0A8I6A2W7	-0.358152	0.389616	0.828366
A0A8I6AJB8	0.271332	0.389957	0.828366
F1LRK1	0.810083	0.390011	0.828366
Q5XIP0	-0.426486	0.390465	0.828366
A0A8I6AP81	0.437907	0.392251	0.828366
M0R7P0	0.278693	0.39245	0.828366
P31000	0.583032	0.392811	0.828366
D4A435	-0.931183	0.393676	0.828366
A0A8I6B6G5	0.432661	0.393715	0.828366
D3ZJR1	-0.56084	0.394241	0.828366
A0A0G2K654	-0.601295	0.394409	0.828366
P31596	0.797885	0.394533	0.828366
A0A8I6A6K6	1.19066	0.394568	0.828366
P49911	-0.296645	0.394843	0.828366
A0A8I5Y4J3	0.513789	0.396277	0.828366
P58200	-0.406561	0.396432	0.828366
A0A8L2UP21	-0.850085	0.396506	0.828366
A0A8I5ZWR6	-0.388175	0.396866	0.828366
A0A8I5Y747	0.277392	0.396871	0.828366
A0A8L2QD42	0.688785	0.398378	0.829125
Q63797	0.2812	0.398386	0.829125
G3V846	-0.568218	0.398534	0.829125
D4A7Y1	-0.730005	0.400154	0.831039
A0A8I6A0A3	0.281467	0.401721	0.831039
Q6AXV4	-0.847742	0.401757	0.831039
Q32KK2	-0.666374	0.402877	0.831039
A0A8I6GFE6	-0.356786	0.40311	0.831039
A0A0G2K0B6	-0.268965	0.403358	0.831039
A0A8I5ZVK5	0.47312	0.403998	0.831039
B1WC34	-0.306593	0.404332	0.831039
A0A8I6AL99	-0.742722	0.404479	0.831039
A0A8I6A0J2	0.565653	0.404862	0.831039
Q4FZY0	-0.401694	0.404954	0.831039
P04897	0.511071	0.405278	0.831039
F1LMX1	0.304071	0.405293	0.831039
A0A8I6AT59	-0.722481	0.405793	0.831039
A0A8I6A708	-0.40452	0.406284	0.831039
Q499N6	0.468002	0.406659	0.831039
D3ZT36	0.240462	0.406843	0.831039
A0A8I5ZWY7	-0.349341	0.407476	0.831039
A0A8I6A2Y0	0.263743	0.408252	0.831039
Q8CF97	-0.918065	0.409102	0.831039
A0A0G2JVD4	0.685759	0.409735	0.831039
D4A8U9	-0.401908	0.409984	0.831039
A0A8I6A1G2	0.323043	0.410456	0.831039
P63100-2	-0.428674	0.410527	0.831039
A0A8I5ZRB3	0.640664	0.411337	0.831039
Q923W4	0.264549	0.411549	0.831039
A0A8I6G430	-0.769285	0.411762	0.831039
O35263	0.485646	0.411871	0.831039
A0A8I6GE49	-0.623674	0.412256	0.831039
A0A8I5ZKM4	-0.542246	0.41248	0.831039
Q920Q0	0.283843	0.413475	0.831131
P15205	-0.282881	0.414035	0.831131
A0A8L2Q4K9	-0.44325	0.414103	0.831131
F1LRJ9	-0.662328	0.415229	0.831131
Q9JM53	-0.629221	0.415498	0.831131
P62804-2	-0.722252	0.416537	0.831131
A0A0G2K259	0.439135	0.417012	0.831131
A0A8I6AEY2	-0.279828	0.418385	0.831131
A0A8I6AHY3	-0.596987	0.418427	0.831131
Q6AXU6	0.457014	0.418562	0.831131
Q8VHK7	0.258724	0.419047	0.831131
A0A8I5Y7I2	0.527404	0.419618	0.831131
P69736	0.356139	0.419633	0.831131
Q63228	0.40798	0.419913	0.831131
A0A0G2K3F2	0.676721	0.420452	0.831131
A6HE59	0.509242	0.420513	0.831131
A0A8I6AIC3	0.684252	0.421637	0.831131
A0A8I5Y662	0.404921	0.422213	0.831131
A0A8L2Q1F9	-0.5221	0.422396	0.831131
Q9Z339	0.579273	0.4225	0.831131
D3ZUL1	-0.518886	0.422665	0.831131
D3ZWQ0	0.479713	0.423404	0.831131
A0A0G2K405	0.448101	0.423467	0.831131
P35332	-0.52065	0.423715	0.831131
P63182	0.415421	0.424219	0.831131
Q3MIE4	-0.437684	0.424471	0.831131
A0A8I6GBX4	0.259512	0.424588	0.831131
Q9EPF2	0.447372	0.424684	0.831131
Q6P502	0.35295	0.425508	0.831892
A0A8I5ZWK4	1.3805	0.42845	0.836789
G3V8L3	-0.506773	0.429797	0.838442
Q5PQK2	-0.301087	0.430715	0.838442
D3ZG43	-0.297841	0.430787	0.838442
A0A0G2K737	0.271358	0.431415	0.838442
P48721	-0.463839	0.431487	0.838442
F7EUU4	0.414656	0.431935	0.838461
Q5U214	-1.44309	0.433099	0.83987
A0A8L2QK91	-0.345117	0.43426	0.841141
Q9WTV5	-0.253261	0.434886	0.841141
F1LQY6	-0.456123	0.435711	0.841141
A0A096MJY8	0.363847	0.436263	0.841141
P47819-2	0.371568	0.436363	0.841141
A0A8I6A3W0	-0.484005	0.436391	0.841141
A0A8I6B3A4	-0.293578	0.437874	0.84315
D4A517	0.502934	0.439203	0.843544
A0A8I6ABY4	0.380765	0.439397	0.843544
A0A8I5ZRU2	-0.8089	0.439568	0.843544
A0A8L2R7U6	0.340744	0.439841	0.843544
Q05683	0.4621	0.440336	0.843647
D3ZTN2	0.354868	0.442472	0.845731
A0A8I6GIL6	0.362944	0.442725	0.845731
A0A8L2R156	-0.696082	0.442749	0.845731
A0A0G2K3P1	0.525936	0.443682	0.846668
P62890	-0.321873	0.444194	0.846669
A0A8L2QUD9	-0.466878	0.445278	0.846669
P19939	0.547721	0.445344	0.846669
A0A8I5ZM72	-0.674253	0.445452	0.846669
A0A0G2K8I0	0.343494	0.446351	0.847149
A0A8I6A6W5	0.391509	0.446968	0.847149
P0C5X8	0.496421	0.447033	0.847149
D3ZBN0	0.477918	0.447751	0.84767
A0A8I5ZN81	-0.501133	0.448203	0.847687
P43278	0.436582	0.449056	0.848199
A0A8I5ZVH7	0.338484	0.450824	0.848199
Q9JJM9-3	0.577865	0.451039	0.848199
A0A8I6GAH4	0.403495	0.451291	0.848199
A0A8I6AWM3	-0.352259	0.451421	0.848199
A0A8I5ZV49	-0.288362	0.451851	0.848199
D4A3K5	-1.06384	0.452961	0.848199
A0A0G2KA54	0.507544	0.454689	0.848199
O35303	0.405943	0.454694	0.848199
A0A8I6A8I6	0.547697	0.454889	0.848199
P24368	-0.219127	0.455603	0.848199
P11951	0.338662	0.456472	0.848199
A0A8I6AWS0	0.275648	0.456618	0.848199
A0A8I6AGY8	0.382662	0.456648	0.848199
F1LQI1	0.265687	0.456792	0.848199
A0A8L2QE45	0.529883	0.457367	0.848199
Q5GFD9	0.398673	0.457415	0.848199
Q1RP74	0.488398	0.457755	0.848199
A0A8I6APJ1	-0.366404	0.458207	0.848199
Q07014	-0.621079	0.458266	0.848199
A0A0G2JUC7	-0.232823	0.458402	0.848199
Q304F3	-0.502114	0.458616	0.848199
D4AA93	-0.563899	0.459556	0.848199
A0A8L2QDJ0	0.408338	0.459581	0.848199
A0A8I6AS05	0.641893	0.459813	0.848199
D3ZQT0	-0.410236	0.459995	0.848199
A2VCW8	0.281337	0.460733	0.848741
D4AB01	0.396323	0.462158	0.850549
D4A5L9	0.267742	0.463429	0.85069
A0A0G2K0V3	-0.739743	0.464331	0.85069
A0A8L2Q170	-0.398565	0.464882	0.85069
A0A0G2K528	-0.328011	0.465112	0.85069
Q9QXY2	-0.773284	0.467047	0.85069
F8WFM2	0.214759	0.467534	0.85069
A0A8I6A691	-0.241803	0.467539	0.85069
D4A055	0.931566	0.468393	0.85069
A0A8I6A6J4	0.220274	0.468402	0.85069
P61107	-0.413241	0.468487	0.85069
P51635	0.351771	0.468842	0.85069
P47858	-0.230338	0.468971	0.85069
B2RZ33	0.408219	0.469348	0.85069
D3ZGG9	0.535623	0.469374	0.85069
O35094	0.230133	0.469409	0.85069
A0A8I6A0Y9	-0.472608	0.46969	0.85069
Q64361	-0.446867	0.469791	0.85069
Q5HZA6	-0.480022	0.470501	0.850947
A0A8L2QL19	-0.312651	0.470822	0.850947
A0A0H2UHL2	0.723205	0.472035	0.852336
A0A8I5ZTM3	-0.275728	0.473904	0.854015
A0A8I5ZP07	0.428167	0.474211	0.854015
A0A8I5ZNK2	-0.330404	0.474603	0.854015
A0A8I5Y830	0.208008	0.474913	0.854015
P84076	0.314879	0.475196	0.854015
F1M8G9	-0.388147	0.477257	0.856646
A0A0G2K038	0.73566	0.478731	0.856646
A0A8I6A8X9	-0.314103	0.479578	0.856646
A0A8L2Q7M2	-0.267885	0.479869	0.856646
P61765	0.316301	0.479914	0.856646
Q9WV97	0.294631	0.480278	0.856646
A0A0G2JVE8	-0.342151	0.481093	0.856646
M0R8C5	0.402551	0.4811	0.856646
D4A3C2	0.514852	0.481273	0.856646
P68035	0.740047	0.483853	0.856646
A0A0G2JZ56	-0.557383	0.484231	0.856646
Q505J6	0.338202	0.484231	0.856646
Q1WIM1	0.25191	0.484444	0.856646
Q5FVH2	-0.505429	0.484584	0.856646
M0R6Y8	-0.298324	0.484774	0.856646
Q09073	-0.321172	0.485103	0.856646
A0A0G2JTL5	0.381832	0.485694	0.856646
A0A8I5ZPF0	0.418897	0.48585	0.856646
A0A8I6GHN4	-0.604349	0.48597	0.856646
P08081-2	0.291062	0.486204	0.856646
A0A8I5ZTF1	-0.324139	0.486284	0.856646
A0A0G2K330	0.302115	0.486909	0.856646
Q5BJN5	0.750994	0.486955	0.856646
P00884	-1.13421	0.487754	0.857265
A0A8I6A1Y5	-0.523301	0.488391	0.857311
A0A8I6AMT9	-0.389257	0.489137	0.857311
A0A8I6B4B1	-0.44062	0.489469	0.857311
P15999	-0.297473	0.489936	0.857311
A0A8I5ZUV1	0.288062	0.490037	0.857311
D3ZNA3	0.426776	0.490468	0.857311
P70600	-0.651283	0.490973	0.857411
A0A0G2K162	-0.330783	0.492092	0.858582
Q5U2Z3	0.478198	0.494963	0.862804
Q62847	-0.355311	0.495564	0.862945
P97536	0.185157	0.495957	0.862945
A0A8I5ZV30	0.55085	0.496867	0.862945
Q5XIH3	0.306829	0.49725	0.862945
A0A8I6AKF9	0.399793	0.497593	0.862945
O35077	0.366757	0.497749	0.862945
A0A8I6A7I3	0.650063	0.498477	0.863425
A0A8I5Y5T4	-0.238904	0.499648	0.864671
A0A8I6G5V9	-0.298869	0.500944	0.865251
A0A8I5ZUU4	0.291928	0.500994	0.865251
Q91ZN1	0.324651	0.501339	0.865251
A0A0H2UHB7	-0.517005	0.502126	0.865829
D3ZAF6	0.257148	0.503198	0.866248
A0A8I6G7K6	-0.266549	0.504023	0.866248
A0A8I6A0U2	0.155797	0.50417	0.866248
A0A8I6AQ32	0.417034	0.504638	0.866248
Q8R491	0.330503	0.504836	0.866248
A0A8L2UIG7	0.258576	0.505085	0.866248
Q5XIN6	-0.350263	0.505995	0.866739
A2RUW1	0.229496	0.506277	0.866739
D4A053	-0.357983	0.507279	0.866877
A0A8I6A239	-0.374203	0.507554	0.866877
P23565	-0.488421	0.50794	0.866877
A0A0G2K2V7	-0.26448	0.508982	0.866877
Q9JJ79	-0.461467	0.509391	0.866877
A0A8I6GKX5	-0.34203	0.510588	0.866877
A0A8L2R7J1	0.347799	0.510807	0.866877
A0A8I5ZW14	-0.698283	0.511172	0.866877
Q9JI03	0.374314	0.511618	0.866877
P50398	-0.28577	0.512479	0.866877
A0A096MJU0	-0.781264	0.512784	0.866877
P12839	-0.360098	0.513251	0.866877
A0A8I6A0L7	-0.248112	0.513541	0.866877
P50408	-0.326285	0.513706	0.866877
Q9JHU0	-0.215556	0.514752	0.866877
Q5XI72	0.235348	0.515497	0.866877
A0A8I6A5S3	-0.227135	0.515893	0.866877
A0A0G2JTT6	-0.419602	0.516081	0.866877
Q6TUG0	0.555211	0.51637	0.866877
A0A8I6GKS0	0.203321	0.516686	0.866877
A0A8I6ABC0	-0.345692	0.516884	0.866877
P29266	-0.361009	0.517687	0.866877
A0A8I6A8P2	-0.312287	0.517754	0.866877
A0A8I6A8K6	0.493842	0.518427	0.866877
A0A8I6A0W2	0.408276	0.518445	0.866877
F7F9K9	-0.344998	0.519069	0.866877
A9UMV9	0.605269	0.519597	0.866877
P41562	-0.229679	0.51965	0.866877
P54921	0.318125	0.51983	0.866877
P62501	-0.439106	0.520256	0.866877
A0A8I5ZQJ2	-0.768422	0.520976	0.866877
D4A1D3	-0.31501	0.521184	0.866877
A0A8I5Y9M9	-0.500448	0.521677	0.866877
D4A7U6	-0.539367	0.521757	0.866877
Q4KM71	0.384162	0.522784	0.867831
Q6AY86	0.754377	0.523266	0.867878
Q5XI32	0.423316	0.524906	0.869838
D4A8G7	-0.328607	0.525491	0.869838
A0A8L2R800	-0.655886	0.526925	0.869838
P24050	0.613829	0.527201	0.869838
A0A8I5Y0Y2	0.503077	0.528767	0.869838
A0A8I6AST2	-0.379192	0.528925	0.869838
A0A0A0MY48	-0.436923	0.529215	0.869838
F7EU69	-0.213971	0.530266	0.869838
A0A8I6AFF1	-0.249865	0.530507	0.869838
A0A8I5ZNB8	-0.304114	0.530557	0.869838
A0A0G2JWS3	-0.380484	0.530894	0.869838
A0A8I6APC7	0.197129	0.531158	0.869838
P20761	0.325118	0.53302	0.869838
D3ZF11	-0.59602	0.533419	0.869838
Q8K3E7	0.448711	0.533716	0.869838
F1LV89	0.354804	0.533778	0.869838
P43138	0.497794	0.534587	0.869838
A0A0G2K6T9	-0.277126	0.535146	0.869838
A0A8I5Y1X4	-0.281146	0.535302	0.869838
P63041	0.332102	0.535584	0.869838
D3ZES7	0.164074	0.535876	0.869838
A0A0H2UHQ0	-0.193198	0.536019	0.869838
Q5U302	0.368523	0.536108	0.869838
G3V6S3	0.576304	0.536601	0.869838
A0A096MKH2	0.274144	0.538565	0.869838
D4AD70	0.220285	0.538607	0.869838
G3V733	-0.237507	0.538827	0.869838
P28480	-0.247031	0.539043	0.869838
A0A0G2KAZ7	-0.369261	0.539473	0.869838
Q5XIJ7	0.298916	0.539789	0.869838
A0A8I6GMH0	-0.263921	0.539859	0.869838
A0A8I6GCE4	-0.401917	0.539933	0.869838
P40307	0.267102	0.539973	0.869838
B0K014	0.268612	0.540832	0.869838
A0A8I6A304	0.385248	0.541483	0.869838
A0A8I6A7L1	0.397894	0.541725	0.869838
A0A8I6GM96	-0.324897	0.541749	0.869838
Q58FK9	-0.528264	0.542813	0.869838
A0A8I6G4T5	-0.294636	0.543387	0.869838
M0R7M8	0.302266	0.543491	0.869838
A0A8I6A5T1	-0.467895	0.543511	0.869838
Q641Y8	0.357417	0.543535	0.869838
A0A096MIT7	0.367358	0.545396	0.871586
Q9JLZ1-2	-0.57659	0.545864	0.871586
B2DD29	-0.550225	0.545993	0.871586
P56603	0.313411	0.547018	0.872493
A0A8L2UK05	0.17862	0.548649	0.874367
A0A8I5Y5B0	-0.43268	0.549881	0.875601
Q5RJK8	0.749305	0.551771	0.877879
Q4KLH5	0.612559	0.555145	0.881026
P19234	-0.24903	0.555375	0.881026
D3ZNI3	0.384247	0.55552	0.881026
F7F0R0	0.331888	0.556016	0.881026
P05544	-0.459679	0.556718	0.881026
Q9R1T1	0.293026	0.556963	0.881026
A0A1W2Q660	0.302738	0.557123	0.881026
Q5XIT1	0.138408	0.558222	0.881026
Q02874-1	-0.345997	0.558878	0.881026
A0A8I5Y1C4	0.339088	0.559046	0.881026
A0A8I6AB47	0.246687	0.559458	0.881026
G3V6H9	0.450548	0.560726	0.881026
A0A096MJT3	0.149304	0.561396	0.881026
A0A8L2Q9A7	0.179401	0.562105	0.881026
D3ZFQ8	0.20442	0.562258	0.881026
P35467	0.300964	0.562659	0.881026
M0RCB1	0.210799	0.562972	0.881026
A0A0G2JY22	0.246751	0.563244	0.881026
A0A8I5YC62	-0.233843	0.563286	0.881026
O35796	-0.277349	0.563392	0.881026
Q9WTT6	0.327898	0.563694	0.881026
A0A8I5ZRW5	0.25652	0.563875	0.881026
A0A8I6AVN2	0.354811	0.565466	0.881741
Q8K3X8	-0.316606	0.565612	0.881741
A0A8I5Y7D3	0.372912	0.565715	0.881741
A0A8I6AL00	-0.248007	0.569247	0.886525
A0A8I6GAP5	-0.653973	0.570246	0.887006
A0A8I6AT92	-0.214944	0.570936	0.887006
A0A8I6A6F3	-0.285576	0.570946	0.887006
A0A8I6G502	-0.22582	0.571943	0.887186
A0A8I6GFD2	-0.339111	0.57295	0.887186
P47971	-0.303991	0.574042	0.887186
A0A0G2K189	-0.195261	0.574786	0.887186
G3V936	-0.17153	0.575178	0.887186
Q9JJ19	0.383108	0.575282	0.887186
D4ACB8	-0.484001	0.575964	0.887186
Q9EQH5-2	-0.189257	0.576264	0.887186
P29419	0.235098	0.577042	0.887186
A0A0G2JTW1	0.625866	0.57708	0.887186
O88794	-0.38462	0.578472	0.887186
A0A8L2Q447	-0.19244	0.578913	0.887186
F7EXQ7	0.321056	0.579889	0.887186
A0A8I6AGW9	-0.433461	0.580206	0.887186
A0A8L2R1R3	-0.538954	0.580848	0.887186
A0A0G2K999	0.273728	0.580864	0.887186
F1M9V7	-0.305149	0.581266	0.887186
A0A0G2K8N6	-0.223364	0.582124	0.887186
A0A8I6AL93	-0.294688	0.582162	0.887186
P85108	-0.452076	0.582333	0.887186
G3V8V3	0.656489	0.58317	0.887186
P50137	0.242207	0.583202	0.887186
Q62609	-0.447537	0.583432	0.887186
Q5RJL0	-0.241671	0.583561	0.887186
A0A1W2Q6Q0	0.220449	0.583762	0.887186
Q6IE52	-0.41448	0.584565	0.887186
F7FA04	0.485972	0.584904	0.887186
A0A0G2K865	0.191039	0.585203	0.887186
A0A8I6ADS7	-0.458709	0.586007	0.887186
D4A1H2	-0.246453	0.586342	0.887186
A0A0G2JSR0	-0.252277	0.586767	0.887186
Q03555-5	-0.260304	0.588035	0.887186
A0A0G2K1R5	-0.379579	0.588805	0.887186
A0A1W2Q6A2	0.285761	0.589217	0.887186
A0A0G2K502	0.287213	0.589403	0.887186
Q925G1	0.427811	0.589485	0.887186
A0A8I6AK04	0.261532	0.590241	0.887186
A0A8L2QTH1	-0.337495	0.59193	0.887186
P10760	-0.194408	0.592276	0.887186
A0A8I6A3U9	0.326654	0.592412	0.887186
Q6IRK9	-0.213803	0.592453	0.887186
A0A8I6G526	-0.470985	0.592788	0.887186
F1M6W1	0.415859	0.592912	0.887186
A0A8I6A263	0.571309	0.593181	0.887186
G3V6D3	0.277154	0.593449	0.887186
P01041	0.299512	0.593557	0.887186
B0BMY7	0.322209	0.593637	0.887186
A0A8I6A821	0.345462	0.594177	0.887186
Q62848-2	-0.224168	0.594455	0.887186
A0A8I6GMN4	-0.872046	0.594971	0.887186
D3ZVE0	0.227864	0.595559	0.887186
A0A8I5ZJE8	0.167165	0.595739	0.887186
D4A7L4	0.466109	0.596416	0.887186
Q7TPB1	0.235551	0.596817	0.887186
D3ZLA5	0.227746	0.597581	0.887186
A0A8L2QBS3	0.183591	0.597627	0.887186
P62494	-0.251967	0.59798	0.887186
A0A8I5ZW00	0.277721	0.598998	0.887186
A0A8I5ZSV8	0.364217	0.599019	0.887186
M0RD03	-0.167959	0.599097	0.887186
A0A8I6AN62	0.218982	0.599936	0.887186
Q4V8C3-2	-0.474745	0.600259	0.887186
P63322	0.227876	0.600328	0.887186
Q921A4	-0.254511	0.600815	0.887186
P62914	0.169259	0.601311	0.887186
Q6Q0N1	0.164308	0.602039	0.887186
A0A140UHY3	-0.550911	0.602118	0.887186
Q924S5	-0.353953	0.60326	0.888184
A0A8I6GA62	0.129602	0.604738	0.889676
A0A8I6AVR1	-0.221501	0.606283	0.891054
Q9WUD9	-0.259419	0.606606	0.891054
A0A8I6AHX7	-0.299746	0.608463	0.893097
A0A8L2QIY8	-0.282846	0.610477	0.894626
G3V6W6	-0.249763	0.611348	0.894626
Q63768	-0.276662	0.61202	0.894626
P97686-2	-0.216321	0.612895	0.894626
Q04940	0.320583	0.613063	0.894626
F1LQW8	-0.28358	0.613121	0.894626
A0A8I6AR37	0.335445	0.613407	0.894626
D3ZNS7	-0.646612	0.613677	0.894626
A0A8I5ZT00	0.264914	0.613711	0.894626
D4A8N3	-0.359905	0.61503	0.895334
P0DMW0	-0.450874	0.615632	0.895334
A0A8L2QPP4	0.493902	0.61683	0.895334
Q6PDU7	-0.360886	0.617176	0.895334
A0A0G2K7X3	-0.464759	0.617577	0.895334
P80254	0.129419	0.617678	0.895334
A0A8I6AD56	-0.181078	0.617837	0.895334
A0A0G2K5F4	0.400605	0.618101	0.895334
A0A8I6AH44	0.265711	0.618408	0.895334
A0A8I6GLF3	0.164389	0.619307	0.895959
P07825	0.364925	0.620709	0.897129
A0A8I6A7P3	-0.132244	0.621298	0.897129
Q06C60	-0.238352	0.62185	0.897129
A0A8I5ZPY5	0.307097	0.621991	0.897129
A0A096MKI0	-0.215434	0.622495	0.89718
A0A8I5ZX82	0.737264	0.62324	0.897579
A0A8I5ZMR6	-0.228567	0.624386	0.898469
G3V6N7	0.453233	0.624988	0.898469
F1LSN6	-0.228608	0.62615	0.898469
Q6AY84	-0.2252	0.627154	0.898469
P61149	-0.334068	0.628173	0.898469
Q68FW9	-0.201008	0.628376	0.898469
Q7TP47	0.188619	0.6287	0.898469
A0A8I5ZMT9	-0.222974	0.629246	0.898469
D3ZJ54	0.282352	0.629659	0.898469
Q9EPC6	0.203382	0.629698	0.898469
D3ZKQ4	-0.253931	0.63134	0.898469
A0A8I6AG01	0.221278	0.631365	0.898469
S4VP54	-0.386122	0.631584	0.898469
D4A144	0.410467	0.631848	0.898469
M0R9L0	0.200316	0.632365	0.898469
G3V816	0.37213	0.632375	0.898469
A0A8I6GL35	0.287601	0.632387	0.898469
A0A0G2K261	0.324859	0.632529	0.898469
Q4QR85	0.372176	0.633825	0.898469
P25409	-0.193124	0.633997	0.898469
A0A8I6ACS1	-0.846183	0.634036	0.898469
M0R3L8	-0.279204	0.634186	0.898469
G3V6X7	0.269256	0.63565	0.898612
P55063	-0.33957	0.636243	0.898612
A0A8I6AQS8	-0.215845	0.636898	0.898612
D3ZAN3	-0.292052	0.636975	0.898612
D4ABS5	0.221146	0.637594	0.898612
A0JPM9	0.206383	0.637598	0.898612
P18596-1	-0.232395	0.637744	0.898612
D3ZSS5	0.370435	0.639564	0.898612
M0R7B4	0.241628	0.639805	0.898612
Q4KMA2	0.206852	0.640508	0.898612
Q9EPB1	0.204185	0.640614	0.898612
A0A8L2UI37	-0.53107	0.64108	0.898612
D4AEB3	0.223798	0.641166	0.898612
Q5M9H7	-0.147893	0.64173	0.898612
P50399	0.235044	0.64184	0.898612
A0A8I5ZUG8	-0.132431	0.641866	0.898612
A0A0G2JZ73	-0.283913	0.642678	0.898612
Q8K4Y5	-0.273623	0.643181	0.898612
A0A8L2QPR3	0.346843	0.643207	0.898612
D3ZVQ0	-0.291373	0.644495	0.899754
Q5XIM7	0.351834	0.647209	0.902546
Q63429	-0.18377	0.649102	0.902546
A0A8I6ATA8	-0.158828	0.649178	0.902546
P0DN35	0.301476	0.649414	0.902546
A0A8I6A7K2	0.461141	0.650223	0.902546
A0A8L2QPN8	-0.30445	0.650227	0.902546
D4ACG7	-0.206716	0.650872	0.902546
P35213	0.486421	0.651278	0.902546
A0A8I6ADK6	0.224773	0.65156	0.902546
Q7TP54	-0.173541	0.65241	0.902546
P61972	-0.593193	0.652643	0.902546
P19527	0.410674	0.652752	0.902546
P61983	0.228686	0.652859	0.902546
D4A3T3	-0.247387	0.653096	0.902546
Q9WU49	0.195465	0.653622	0.902621
A0A8I6AWQ8	-0.299228	0.654107	0.902639
A0A8I5ZLB7	0.193854	0.654624	0.902702
Q8R1R5	-0.139877	0.657011	0.905309
Q9R1T5	0.201277	0.657695	0.905309
Q63041	-0.388051	0.658267	0.905309
P00787	0.24483	0.658406	0.905309
Q62812	-0.252682	0.65947	0.906121
P07323	0.340798	0.661714	0.908552
Q6I7R3	-0.279521	0.662807	0.908829
A0A8I6AVQ3	0.288772	0.66288	0.908829
Q6QI56	-0.47339	0.663883	0.908829
P11232	0.11712	0.664951	0.908829
A0A8I6A4F6	0.370731	0.664997	0.908829
P97697	0.479204	0.665237	0.908829
D3Z908	-0.181651	0.665815	0.908829
F7EWK1	-0.509089	0.666368	0.908829
A0A8I5ZLJ2	0.244003	0.666784	0.908829
F1LP80	0.33977	0.666936	0.908829
P21670	0.14316	0.66714	0.908829
A0A8I5ZM91	-0.195664	0.669189	0.909483
A0A8I5ZYZ8	-0.219772	0.669292	0.909483
A0A8L2QF87	-0.593381	0.669594	0.909483
A0A8I6AQR0	0.35027	0.66973	0.909483
F1M9V3	0.218309	0.669995	0.909483
Q8VIL3	0.356219	0.670675	0.909695
A0A8I6ANJ3	-0.218134	0.671103	0.909695
P05545	-0.325425	0.671977	0.909695
A0A0H2UHI1	0.226843	0.672052	0.909695
A0A8I5ZKQ6	0.184697	0.673328	0.909849
Q91ZW1	0.264649	0.673585	0.909849
A0A8L2UNK9	-0.309559	0.673592	0.909849
P09527	0.130823	0.676196	0.910659
A0A0G2JYL5	-0.148895	0.676203	0.910659
Q63941	0.229139	0.676748	0.910659
F1LRI7	0.136041	0.677163	0.910659
A0A8I6A6U8	0.309322	0.677439	0.910659
A0A8I5ZZ79	0.137506	0.677819	0.910659
F7F2F3	0.200703	0.678452	0.910659
A0A8L2Q4B4	-0.300569	0.678495	0.910659
F2Z3Q8	0.256302	0.678514	0.910659
P97756	0.254282	0.67895	0.910659
F1LM47	-0.204367	0.682098	0.912891
A0A1B0GWM3	0.172226	0.682312	0.912891
D4A0E2	-0.187548	0.682592	0.912891
G3V616	0.139237	0.682669	0.912891
D3ZV30	0.364096	0.683181	0.912891
A0A8I5ZMD9	0.125915	0.683476	0.912891
Q5M943	0.33624	0.684218	0.913244
A0A0G2K1X6	0.204669	0.685177	0.913888
P46418	0.178973	0.686086	0.914463
D4A3V2	-0.154401	0.687136	0.914597
P62142	0.158678	0.687143	0.914597
A6KQR9	-0.424837	0.688955	0.916373
D3ZQ02	-0.269101	0.69042	0.917683
P04903	-0.427579	0.691342	0.918082
A0A8I5ZWI2	-0.380093	0.691679	0.918082
A0A8I5ZVT0	-0.193347	0.692977	0.91916
A0A8I6G6A0	0.372705	0.694122	0.91916
P20059	-0.200261	0.694376	0.91916
P62815	0.233824	0.69489	0.91916
F1LPM3	0.244109	0.694892	0.91916
A0A8I6AMJ9	0.300303	0.696344	0.920048
D4AC65	0.384889	0.696526	0.920048
A0A8I6G9D9	-0.130865	0.698148	0.920925
A0A8L2Q0Z9	-0.227793	0.698886	0.920925
D4A781	-0.390052	0.69917	0.920925
A0A8L2R1F7	-0.470245	0.699907	0.920925
A0A8I6G7F4	-0.171642	0.700216	0.920925
F7FFW7	0.198823	0.700804	0.920925
A0A8I5ZPY8	-0.276264	0.701233	0.920925
A0A8I6A417	-0.204751	0.70124	0.920925
A0A8I6A4C1	-0.3158	0.70152	0.920925
O35264	0.157236	0.702468	0.921538
Q00566-2	0.291609	0.703233	0.92191
P18418	-0.213892	0.703818	0.922044
P60901	0.134562	0.705799	0.923076
D4A6T1	-0.16828	0.705897	0.923076
P97615	-0.191792	0.706052	0.923076
P62944	-0.199633	0.707017	0.923512
B0BN85	-0.243696	0.708203	0.923512
D3ZQM0	0.494039	0.708259	0.923512
D3ZEI4	0.237224	0.708316	0.923512
G3V7L8	0.178054	0.709302	0.924169
A0A8I5Y1T6	0.350012	0.710825	0.924925
P04094	0.349011	0.710906	0.924925
A0A8L2QWG8	-0.190841	0.71188	0.924925
A0A0G2JZN3	-0.197356	0.712752	0.924925
A0A8J8XRQ3	0.186212	0.712941	0.924925
M0R3X7	0.12538	0.713041	0.924925
A0A0G2JZH0	-0.128753	0.713942	0.924925
A0A8I6AFH7	-0.35036	0.714096	0.924925
A0A8I6GDC1	0.302882	0.714232	0.924925
F1LRV6	0.214673	0.71662	0.926821
Q6P6V0	0.176082	0.716787	0.926821
A0A8I6A7R6	-0.198097	0.717268	0.926821
A0A8I6G7X3	-0.175168	0.717633	0.926821
A0A8I6GK95	-0.157951	0.718799	0.927519
A0A8I5Y244	-0.557524	0.719142	0.927519
A0A8I5Y7I3	0.251852	0.719777	0.927712
G3V9M3	-0.231976	0.720401	0.927791
A0A8I5ZQG4	-0.208435	0.720808	0.927791
A0A0G2JSW3	-0.16969	0.722011	0.928715
P68255	0.240193	0.724035	0.929566
A0A8I5ZRY7	-0.247655	0.724216	0.929566
A0A8I5ZWS4	-0.477376	0.724493	0.929566
O35458	-0.168963	0.724708	0.929566
A0A8I6ASF5	-0.20116	0.725113	0.929566
A0A8I6AAX6	-0.210268	0.725586	0.929566
P12785	0.446395	0.726291	0.929588
A6J3F9	0.185323	0.726575	0.929588
A0A0G2K9Y5	-0.36779	0.727179	0.929726
O35567	-0.253757	0.727654	0.929726
A0A8L2UQ79	-0.18689	0.728358	0.930005
D3ZCH5	0.258438	0.729158	0.930406
D3ZUY8	0.195002	0.732424	0.93272
A0A8I6AL87	0.239914	0.732969	0.93272
Q5U318	0.15967	0.732971	0.93272
A0A8I6A3G9	0.225921	0.733354	0.93272
Q566E4	-0.596244	0.733621	0.93272
A0A8L2R4Z5	0.177283	0.733896	0.93272
A0A8L2UP03	0.124343	0.735814	0.933433
A0A8I6AI87	0.117567	0.736063	0.933433
D4A0X3	-0.165293	0.73639	0.933433
Q32PX6	-0.251394	0.737144	0.933433
A0A8I6AB85	0.322803	0.737529	0.933433
A0A8I6A0L5	-0.15925	0.738054	0.933433
A0A8L2PZP1	0.126785	0.738172	0.933433
G3V8G6	-0.283539	0.738358	0.933433
Q9R0I8	-0.18298	0.739958	0.933904
A0A8I5ZYZ4	0.255203	0.741081	0.933904
A0A8I6AQQ3	0.297988	0.741091	0.933904
P07171	-0.145633	0.741138	0.933904
Q5U211	-0.219331	0.741844	0.933904
A0A0G2JUT1	-0.116041	0.74198	0.933904
D4ADT9	-0.282175	0.742955	0.933904
D4A6X4	0.127538	0.743004	0.933904
Q8R478	0.314984	0.743122	0.933904
M0R5J4	0.0832129	0.744352	0.934225
P41499-1	-0.407749	0.74448	0.934225
A0A8I6AW38	0.347519	0.745364	0.934225
A0A0G2K4V6	0.191829	0.74548	0.934225
A0A0G2JUP3	-0.232868	0.746416	0.934225
Q568Z9	0.16407	0.746702	0.934225
A0A8I6A252	-0.159326	0.746794	0.934225
M0RBB1	-0.356807	0.747939	0.93456
A0A8I6A6R5	-0.129481	0.748585	0.93456
Q5XII0	-0.117341	0.748649	0.93456
A0A8I6AK15	-0.265092	0.749124	0.93456
D4A7Z5	0.21052	0.749889	0.93456
D3ZRN3	0.215668	0.750018	0.93456
A0A8I6GEY4	-0.156438	0.75048	0.93456
Q5XIH7	0.133206	0.751594	0.935339
A0A0G2JTT4	0.275077	0.752575	0.935443
A0A8L2UHL4	0.153597	0.752655	0.935443
A0A8L2QU71	0.188912	0.754347	0.935517
D4A8L9	-0.28293	0.754502	0.935517
P08592	-0.187893	0.755211	0.935517
P14408	0.208063	0.756385	0.935517
P63047	-0.149103	0.756538	0.935517
F7FKF2	-0.202481	0.756621	0.935517
Q5BJB3	0.162975	0.757662	0.935517
A0A0G2K5C6	0.0958412	0.75786	0.935517
A0A8I6ANC4	-0.114795	0.758371	0.935517
A0A8I6AB19	0.145626	0.758407	0.935517
A0A8I6AGA8	0.180375	0.759065	0.935517
A0A8I5ZKW8	-0.189925	0.759124	0.935517
D4AE68	0.149253	0.759456	0.935517
P62260	-0.093391	0.760114	0.935517
P52481	-0.113136	0.760142	0.935517
A0A8I5ZWQ0	0.156739	0.760535	0.935517
A0A8L2QEA3	0.132495	0.762094	0.936832
P62775	0.141445	0.76297	0.937307
Q64428	0.232807	0.764218	0.937757
A0A0H2UHE5	0.196516	0.765349	0.937757
Q6QI86	0.221168	0.765405	0.937757
A0A8I5ZNH9	-0.116225	0.766259	0.937757
A0A8L2Q8S0	0.109315	0.766473	0.937757
P36953	-0.467522	0.766813	0.937757
P62994	-0.106234	0.76715	0.937757
A0A8I5ZTZ6	0.201073	0.767696	0.937757
P63170	-0.18651	0.768122	0.937757
A0A8I5ZZ13	0.171348	0.768235	0.937757
A0A8I6ALX8	-0.164286	0.769388	0.938565
A0A0G2K0J2	0.1731	0.770248	0.939016
Q7TMC7	0.145163	0.771224	0.939608
A0A096MJQ1	-0.123103	0.773978	0.94066
M0RBJ7	-0.138316	0.774367	0.94066
A0A8I6AA08	0.155473	0.774789	0.94066
D4A0T0	0.156315	0.775134	0.94066
Q6AXW1	-0.142308	0.775324	0.94066
A0A8I5ZXF6	0.154759	0.775611	0.94066
P16617	-0.101146	0.775867	0.94066
A0A8I5ZMG0	0.0786581	0.77602	0.94066
Q56A26	-0.149528	0.776789	0.940809
Q64542-2	0.255823	0.777126	0.940809
F7F6N9	-0.121816	0.77762	0.940813
Q4FZU0	-0.0879041	0.778489	0.940961
D3ZAI6	0.132911	0.778978	0.940961
G3V8G4	-0.103137	0.779218	0.940961
A0A8L2QC84	0.186126	0.779768	0.941031
Q5EBC0	-0.155376	0.78054	0.941369
A0A8J8XYU9	-0.173305	0.783033	0.943781
A0A8I6G2K3	0.192284	0.784341	0.944764
F1LQ48	-0.190118	0.786795	0.945103
A0A0G2K9J0	0.170857	0.786887	0.945103
A0A8I5ZP70	0.0957172	0.787068	0.945103
A0A0H2UHU0	-0.0885102	0.788071	0.945103
G3V8R1	-0.189929	0.78864	0.945103
P46462	-0.0939898	0.788704	0.945103
A0A0G2JSH9	0.0905958	0.788978	0.945103
A0A8L2QJT5	0.197961	0.789005	0.945103
O70257	0.10576	0.789067	0.945103
D3ZE63	-0.101444	0.790083	0.945728
F1LML7	-0.261579	0.791102	0.946356
A0A0G2K3Z9	0.0819953	0.794075	0.947626
M0RDJ7	-0.242129	0.79449	0.947626
P49803	-0.241138	0.794595	0.947626
A0A8I6ABL6	-0.0890298	0.794827	0.947626
A0A0G2K1L5	-0.217454	0.794939	0.947626
P15146	-0.136054	0.795134	0.947626
F1MA18	0.259999	0.797446	0.94979
Q8VD52	0.161078	0.798642	0.950032
Q5PQV3	-0.117086	0.798643	0.950032
A0A140TAH0	0.209634	0.799328	0.950257
A0A096MKB4	-0.199421	0.800157	0.950652
A0A8I5YBF2	0.167433	0.800859	0.950896
Q62636	0.0966504	0.802712	0.951645
A0A8I6ANQ3	-0.101738	0.803163	0.951645
F1M5A4	0.255993	0.803513	0.951645
A0A0G2JSQ0	-0.129624	0.804163	0.951645
A0A8L2QSS8	-0.0906226	0.80466	0.951645
F7FF51	-0.116072	0.804861	0.951645
A0A8I6ARL3	-0.166043	0.805197	0.951645
A0A8L2QE16	-0.095431	0.805468	0.951645
O35179	0.161706	0.806395	0.951836
Q5XI73	0.077266	0.807105	0.951836
P69682	0.09452	0.807552	0.951836
D4A6L0	-0.1469	0.808013	0.951836
A0A8I6APL5	0.362559	0.808116	0.951836
F1LM82	0.0827224	0.809194	0.952515
A0A1W2Q6Q2	0.202228	0.809688	0.952515
A0A8I5ZVZ1	-0.166828	0.811752	0.953659
D3ZUM4	-0.122898	0.811755	0.953659
A0A8L2QBI0	-0.118381	0.812573	0.953659
A0A8L2QG05	-0.0919465	0.813246	0.953659
A0A8I5ZUK2	-0.179454	0.813479	0.953659
Q78P75	0.135205	0.813774	0.953659
A0A8I6ABH2	0.13559	0.814551	0.953659
A0A8I5XVY2	0.12742	0.814714	0.953659
A0A8I6AWL3	-0.213774	0.815233	0.953659
P70580	0.222306	0.815643	0.953659
D3ZIE1	0.0809077	0.817435	0.954683
A0A8I6AIZ9	0.190886	0.817516	0.954683
A0A8I6A091	0.130265	0.819885	0.956105
P84039	-0.0724551	0.820248	0.956105
A0A8I6AKX2	-0.1809	0.821695	0.956105
A0A0G2JV65	-0.153434	0.822427	0.956105
Q641Y2	-0.137769	0.823343	0.956105
A0A8I5Y8T8	-0.0874566	0.823352	0.956105
P11762	0.109912	0.824111	0.956105
Q03344	0.0838271	0.824505	0.956105
Q5PQL9	0.16196	0.824507	0.956105
D4A6P1	0.150214	0.825511	0.956105
Q6AXT5	0.12072	0.82575	0.956105
A0A8I5ZUT6	0.245738	0.826195	0.956105
A0A8L2QCG7	0.137893	0.827506	0.956105
P48037	0.0990032	0.828104	0.956105
P63319	-0.100552	0.828465	0.956105
P13676	-0.102857	0.828766	0.956105
A0A8I5ZLI7	0.083548	0.829086	0.956105
D3ZN46	0.101337	0.829151	0.956105
P07154	0.139696	0.829248	0.956105
Q6P747	-0.092271	0.829591	0.956105
P12928	-0.147949	0.830636	0.956105
A0A0G2JY08	0.1628	0.830702	0.956105
Q07647	-0.164203	0.831209	0.956105
A0A8I6GD56	-0.226894	0.831313	0.956105
P85973	-0.137838	0.832321	0.956105
A1L1K8	-0.124699	0.832629	0.956105
A0A8L2UIQ9	0.112998	0.83266	0.956105
F7F5P9	0.11409	0.833137	0.956105
D3ZMS1	-0.099847	0.833907	0.956105
P61227	-0.0958531	0.83397	0.956105
O35353	0.142573	0.834219	0.956105
A0A096MJV7	0.0809457	0.83586	0.957413
Q32KJ5	0.0667038	0.836791	0.957906
A0A8I5ZW23	0.15899	0.837746	0.957936
A0A8L2QFU7	0.0969621	0.837819	0.957936
F7FF81	-0.0614853	0.838357	0.957979
A0A8I6AF64	-0.131216	0.839223	0.958118
A0A8I6ARR2	0.112333	0.839968	0.958118
Q00981	0.0640666	0.83998	0.958118
A0A8I5ZK49	-0.131139	0.840518	0.958161
A0A0G2K872	0.0845276	0.841174	0.958338
A0A8L2R3X1	-0.0798238	0.842647	0.958495
A0A8I6AP42	0.0631144	0.842656	0.958495
B5DF55	-0.09709	0.843173	0.958495
A0A0G2K5T9	0.162117	0.843315	0.958495
A0A8I6GHX2	-0.0992155	0.845201	0.960068
A0A8L2UKK1	-0.0956588	0.847511	0.960945
Q63372-1	-0.164575	0.847693	0.960945
P38718	0.0986975	0.847725	0.960945
A0A0G2KAL9	-0.0898555	0.847982	0.960945
A0A8I5ZUT1	-0.201645	0.849063	0.961551
A0A8I5ZTF9	-0.0576186	0.849521	0.961551
M0R9X8	-0.0644376	0.850637	0.962246
A0A8I6GHE9	-0.103171	0.851426	0.962569
Q711G3	0.117014	0.852494	0.963024
A0A8I5YBP6	0.0886448	0.853118	0.963024
A0A8I6AH92	-0.112414	0.853338	0.963024
F1M7K7	0.09622	0.854278	0.963517
A0A8I6ALW9	-0.190759	0.855322	0.964098
A0A8I6GA98	-0.139754	0.856635	0.964098
P23928	0.15437	0.85682	0.964098
A0A8L2QW10	-0.0714081	0.857189	0.964098
A0A8I5ZKR8	-0.101416	0.857312	0.964098
A0A8I6AUS6	0.202001	0.859368	0.965247
P36201	-0.104355	0.859445	0.965247
D4A6U4	-0.169288	0.860334	0.965247
A0A8I6AGI7	0.151172	0.860954	0.965247
A0A8L2Q0J0	-0.0611803	0.862681	0.965247
Q08163	0.112	0.862922	0.965247
D3ZZK3	-0.157983	0.863964	0.965247
A0A0G2KA79	0.0539843	0.864991	0.965247
Q63862	0.116618	0.86548	0.965247
A0A8L2UK17	0.0823869	0.865693	0.965247
P60522	-0.0600491	0.866258	0.965247
P09951	-0.0764894	0.86695	0.965247
D4A8C5	-0.138957	0.867609	0.965247
F1M5T1	0.170359	0.86783	0.965247
B5DF91	-0.0570475	0.868269	0.965247
D3ZSR8	-0.119563	0.868382	0.965247
Q9Z1B2	-0.0932316	0.869598	0.965247
A0A8L2QT13	-0.113468	0.869697	0.965247
D4A500	0.0866504	0.870014	0.965247
Q4FZT2	-0.104762	0.870138	0.965247
P19103	-0.102881	0.87039	0.965247
F8WFS9	0.114203	0.870875	0.965247
D3ZSY8	-0.0823401	0.8712	0.965247
A0A0G2K2B3	0.0704905	0.871464	0.965247
A0A8L2QAQ2	-0.0568774	0.871675	0.965247
A0A8I5Y1E2	-0.107014	0.872631	0.965247
A0A8I5ZNR1	0.0456454	0.872735	0.965247
A0A0G2K4Q5	-0.204452	0.873282	0.965247
Q32PX7	0.0496061	0.873963	0.965247
A0A8I6A721	-0.0488761	0.874585	0.965247
A0A0G2JZ88	0.0836399	0.874709	0.965247
A0A8I6AQE2	0.0946493	0.874926	0.965247
A0A0G2JU82	-0.0628083	0.874976	0.965247
G3V734	-0.062066	0.878434	0.968046
Q9WVA1	-0.0473318	0.87921	0.968046
A0A8I6A382	0.100733	0.879341	0.968046
P08523	0.162637	0.879536	0.968046
O08557	-0.0414606	0.880552	0.968467
G3V6S0	-0.0618065	0.881015	0.968467
A0A8I5Y1V3	-0.0572473	0.881437	0.968467
Q7TQ90	-0.0640779	0.883131	0.969429
Q32KJ6	-0.054442	0.883325	0.969429
A0A8I6AKN1	-0.0765056	0.883913	0.969519
A0A8I5Y704	-0.0783662	0.886708	0.97045
A0A8I6AES4	0.223667	0.887053	0.97045
G3V7X5	-0.0449931	0.887178	0.97045
A0A8I6ABU0	0.122288	0.88755	0.97045
A0A8L2QCP8	-0.0741113	0.887724	0.97045
Q6UPE1	-0.0795543	0.887804	0.97045
P50554	0.130958	0.889226	0.971142
F1LW74	-0.0876493	0.889452	0.971142
A0A8I5ZUQ5	0.0787809	0.89007	0.971262
B0BNB9	0.0487354	0.891638	0.971876
F1LX07	-0.0871046	0.891648	0.971876
Q63525	0.0560254	0.893136	0.972462
A0A8L2Q7A1	-0.0850532	0.893202	0.972462
A0A0G2JT78	0.0935061	0.896082	0.973523
A0A8I5ZM56	0.118077	0.896181	0.973523
D4ABT8	0.0788312	0.896206	0.973523
P31647	-0.116799	0.89647	0.973523
A0A8L2Q2R9	-0.0472802	0.897049	0.973523
A0A8I6A435	-0.0776862	0.897228	0.973523
A0A8I6AP49	0.114305	0.898937	0.974787
D3ZN03	-0.0651402	0.899412	0.974787
A0A0G2JUI0	0.0440508	0.900022	0.974896
A0A8I6GHH3	-0.0614508	0.901844	0.975814
A0A8L2Q2U6	0.0426321	0.902566	0.975814
A0A8I6AD02	-0.14058	0.903338	0.975814
A0A8I5ZMZ1	-0.0392283	0.903566	0.975814
A0A8I6A4R1	0.122191	0.904122	0.975814
A0A8I5ZW51	-0.119573	0.904206	0.975814
Q5M7A7	-0.0393755	0.904438	0.975814
A0A8L2QCS8	-0.0751573	0.905563	0.976477
O08651	0.0964531	0.906713	0.976855
Q9Z269	-0.0653539	0.907251	0.976855
A0A8I6ADH3	-0.0402132	0.907445	0.976855
D3ZUP5	0.0495414	0.908046	0.976948
A0A8I5ZXI2	0.11203	0.908799	0.976948
A0A8I5ZX37	0.165884	0.909539	0.976948
P06686	-0.0625206	0.909573	0.976948
A0A8I6A9W7	0.028023	0.910237	0.977114
G3V7U4	-0.0659423	0.911609	0.977854
D3ZVM5	0.0788842	0.911948	0.977854
A0A8L2QUG0	-0.0904505	0.912582	0.977985
D4A9T0	0.0560596	0.914657	0.978574
A0A8I6A452	0.0737687	0.915938	0.978574
D3ZMM4	-0.0425318	0.916471	0.978574
P19139	0.053518	0.917293	0.978574
P15865	0.0583039	0.917417	0.978574
F1M5B1	0.0792415	0.919314	0.978574
A0A8I6A8A4	0.0521099	0.919613	0.978574
A0A8L2Q834	-0.135962	0.919721	0.978574
A0A8L2QSN1	0.044952	0.91991	0.978574
D4A3P1	-0.0410479	0.920029	0.978574
G3V8C4	-0.0580697	0.920063	0.978574
A0A8L2RA18	0.0380062	0.921418	0.978574
A0A0G2K0F3	-0.0969375	0.922235	0.978574
P07483	-0.0331955	0.922774	0.978574
A0A8I5ZKK9	0.035696	0.922927	0.978574
D3ZRI8	0.0649913	0.922939	0.978574
P18445	-0.0475595	0.924092	0.978574
Q5XI34	-0.0516378	0.924164	0.978574
P26431	0.0585157	0.924251	0.978574
Q99NA5	0.031792	0.92441	0.978574
D3ZTN0	0.0412769	0.925135	0.978574
A0A140TAH1	0.0626847	0.925444	0.978574
Q5FWS6	-0.0704405	0.92575	0.978574
P37361	0.074434	0.92626	0.978574
A0A8I6AJ41	-0.102475	0.928222	0.978574
A0A0G2JYA4	-0.0285924	0.928511	0.978574
F1LW77	-0.0850957	0.928633	0.978574
Q62760	0.0544905	0.928929	0.978574
A0A8I6A8K3	-0.0282236	0.929635	0.978574
Q05962	0.0479207	0.930127	0.978574
A0A8L2QLE0	0.0488924	0.930355	0.978574
A0A8L2QBL5	0.0710443	0.930698	0.978574
Q03626	-0.0533251	0.930777	0.978574
A0A8L2QDB6	0.0328331	0.931037	0.978574
P82995	-0.0334744	0.931067	0.978574
A0A8I6AM09	0.0785481	0.931537	0.978574
A0A096MKE2	0.0411729	0.934084	0.980712
A0A8I6GKK7	-0.0619381	0.935082	0.981114
P62076	-0.0278759	0.935493	0.981114
A0A8I6A9K2	0.0528555	0.936991	0.981704
F7FLB7	0.0245426	0.937081	0.981704
Q75Q39	0.0318286	0.938377	0.98185
A0A0G2K070	0.040768	0.938758	0.98185
Q792H5-3	0.0360917	0.938917	0.98185
A0A0G2K1M8	-0.0507266	0.939379	0.98185
G3V8D5	-0.0384406	0.939992	0.98185
A0A8I5ZL79	0.0325643	0.940704	0.98185
A0A8I6A875	-0.0500952	0.941212	0.98185
E9PT65	-0.0197548	0.942161	0.98185
A6K8N6	-0.0446778	0.942219	0.98185
A0A8I6ASN6	0.0463655	0.942854	0.98185
D4A3M8	0.0723786	0.94335	0.98185
A0A8I5ZQA3	0.0250967	0.943376	0.98185
D3ZHY9	-0.0487613	0.946011	0.984057
P50430	0.0290667	0.947154	0.984528
A0A8L2UK94	-0.0255937	0.947672	0.984528
Q4QQW8	0.040479	0.948045	0.984528
A0A0G2K1C0	0.0317369	0.949032	0.984528
A6J903	0.0416812	0.949545	0.984528
A0A8L2Q6S9	0.0499073	0.950348	0.984528
G3V6H5	-0.0382655	0.950737	0.984528
Q4KM65	-0.0459764	0.951277	0.984528
Q5M9G3	-0.0316361	0.9521	0.984528
F1LQ81	0.071921	0.953138	0.984528
A0A8L2QMN5	-0.0488763	0.953794	0.984528
A0A8I5Y9T8	0.0261339	0.953814	0.984528
A6IPG1	-0.0307355	0.954179	0.984528
A0A8I5ZQQ9	-0.0351262	0.954232	0.984528
Q64559-1	-0.025404	0.955085	0.984528
A0A8L2R644	-0.0201621	0.955192	0.984528
F1LN61	-0.0222977	0.956639	0.984528
R9PXU4	0.0310579	0.956768	0.984528
A0A8I5ZKF7	0.0404475	0.957279	0.984528
F1M5A1	0.0430645	0.957395	0.984528
M0R7V3	0.0386596	0.957419	0.984528
Q9ER34	0.0194128	0.95778	0.984528
A0A8I6A1Q0	0.0373026	0.958544	0.984785
A0A8I5ZTR5	0.0178584	0.95934	0.985051
D4A133	-0.0247636	0.961062	0.985051
A0A8L2QCL7	0.0135659	0.961106	0.985051
B5DF80	-0.0239696	0.962232	0.985051
P27926	-0.0501036	0.962791	0.985051
Q5U300	-0.034255	0.962832	0.985051
A0A8I6GKR1	-0.0211632	0.9633	0.985051
F1M7M4	-0.0268439	0.964296	0.985051
P24268	0.0132263	0.9646	0.985051
A0A8I5ZKF2	0.0217756	0.964973	0.985051
A0A8W1ATD7	-0.0319923	0.965047	0.985051
F1LMW3	-0.0344463	0.965051	0.985051
A0A8I6A070	-0.0215361	0.965939	0.985051
A0A8I6GK09	0.0208138	0.966009	0.985051
P22062	0.0386809	0.966829	0.985363
O35095	-0.0190944	0.968103	0.985711
B2RYX1	-0.0207584	0.968201	0.985711
A0A8I5Y9H0	-0.0284775	0.969156	0.985954
Q5QD51	0.0324126	0.96947	0.985954
A0A8I5ZUB2	-0.0208282	0.971092	0.98708
G3V9N0	-0.0227948	0.972664	0.988153
A0A8I6AUZ1	0.0138696	0.974595	0.989589
A0A0G2JWJ9	-0.0229408	0.976252	0.990746
P54311	0.0109513	0.978473	0.992474
G3V9W0	0.0118003	0.979236	0.992721
A0A8I5ZRN3	0.0197044	0.980632	0.993404
P97846	0.0300586	0.980947	0.993404
A0A0G2JV31	0.00862411	0.982762	0.994472
A0A0G2JVD6	-0.0102908	0.983492	0.994472
F7FJT3	0.00908261	0.983908	0.994472
B2GUV7	-0.00826817	0.984081	0.994472
A0A8I6ALB1	-0.0140909	0.984895	0.99477
O55004	0.00793046	0.988135	0.997516
Q07310-8	0.00800742	0.988762	0.997623
Q6P3V9	0.0085343	0.989484	0.997826
A6K6W9	0.00330316	0.990102	0.997923
F1LSC3	-0.0056496	0.991708	0.999015
A0A8L2Q3U4	0.0054124	0.992373	0.99916
A0A8I6AQI9	0.00337139	0.993219	0.999314
D4A8Y6	-0.00386716	0.993571	0.999314
F1M8F5	-0.00385488	0.995277	0.999778
A0A8I6GM43	0.00189844	0.995335	0.999778
A0A8I6GBD2	0.00256285	0.995756	0.999778
D4A6P3	-0.00610795	0.996398	0.999778
D4A233	-0.00436878	0.996644	0.999778
Q63617	0.00130061	0.997987	0.999883
Q6QI16	-0.00201946	0.998852	0.999883
F1M7Y3	-0.000660532	0.999195	0.999883
Q91Z79	-0.00028637	0.999698	0.999883
A0A8I6ANE0	-8.96065e-05	0.999768	0.999883
D3ZYN7	-8.09604e-05	0.999883	0.999883

## Sheet: PD_vs_CTRL
Accession	logFC	P.Value	adj.P.Val
A0A8I6G734	3.16824	1.92258e-07	0.000227043
Q6Q629	3.83518	2.37245e-07	0.000227043
A0A8I6AEV8	5.47914	4.86172e-07	0.000310178
A0A8L2UI00	3.35448	1.99254e-06	0.00095343
F1LRZ7	2.47315	3.83262e-06	0.001445
A0A0G2K3F2	4.72792	4.52977e-06	0.001445
A0A8I5ZRN3	-4.48481	6.55395e-06	0.00179204
F1M7Y3	3.57357	7.92148e-06	0.00189521
A0A8I6A435	3.17227	1.28619e-05	0.00257979
Q4QRB4	-3.63987	1.34785e-05	0.00257979
A0A8I6AS05	4.50157	1.53164e-05	0.00266505
A0A8I5ZRB3	3.98256	1.85491e-05	0.00295858
A0A140TAH1	3.38753	2.31662e-05	0.00325788
Q9EPC6	2.12429	2.38298e-05	0.00325788
A0A8I5ZQQ9	-3.06478	2.65089e-05	0.00338254
P85845	-2.31448	2.9408e-05	0.00351793
P62804-2	4.32587	3.5824e-05	0.0040257
Q8K3X8	2.67517	3.8534e-05	0.0040257
O35331	2.33046	4.14859e-05	0.0040257
A0A8I5ZVX0	2.93808	4.31023e-05	0.0040257
D3ZNI3	-3.12397	4.54691e-05	0.0040257
A0A8I6A263	5.11462	4.70905e-05	0.0040257
A0A8I6APM4	-2.48318	4.88e-05	0.0040257
P63312	4.62341	5.0479e-05	0.0040257
P18422	2.03962	6.37326e-05	0.00486478
A0A8I5ZUB2	2.68438	6.60838e-05	0.00486478
Q9EPH8	2.23906	9.17498e-05	0.00649129
A0A8I6ALB1	3.37649	9.49615e-05	0.00649129
P97846	-5.65995	0.00010575	0.00697951
G3V8R1	-3.1265	0.000131607	0.00839651
Q6QI56	-4.75521	0.00014781	0.00912606
Q8VIL3	3.64307	0.000154636	0.00924914
A0A8I5ZZK9	-3.04691	0.000161126	0.00934534
A0A0G2K5E4	-2.11347	0.000169886	0.00956356
A0A8I6B3S2	4.12956	0.000175262	0.00958432
P24050	4.15432	0.000182184	0.00968613
F7F1Y0	2.33859	0.000194665	0.01007
F1LXA0	-2.07746	0.000218648	0.0110129
P68035	4.43225	0.000227705	0.011175
Q63768	-2.2839	0.000237348	0.0113571
A0A8J8XK13	1.57262	0.000263118	0.0119754
A0A8I6GLM2	-2.51396	0.000264098	0.0119754
Q62951	-1.36714	0.00026904	0.0119754
A0A8L2Q5X6	-2.22253	0.000277312	0.0120631
Q304F3	-2.77218	0.000297464	0.0126521
Q62658	2.96001	0.000313883	0.0130077
G3V7K2	-3.76944	0.000325714	0.0130077
A0A0G2K9Q7	3.46231	0.000326212	0.0130077
G3V9N0	-2.70628	0.000335336	0.013042
F1LQ62	-2.20965	0.00034518	0.013042
A0A8I6A6K6	5.63235	0.000347515	0.013042
A0A8I6AST2	-2.41609	0.000374605	0.0137884
A0A8I5ZKM4	-2.6324	0.00039846	0.0140457
Q66H12	-2.25588	0.000403323	0.0140457
A0A8I6AHZ0	-1.81742	0.000412186	0.0140457
Q6AXV4	-4.00563	0.000415359	0.0140457
Q6P502	1.75471	0.000418288	0.0140457
Q4QR73	-1.81203	0.000430183	0.0141961
Q63617	-2.04457	0.000440706	0.0142773
F1LPB9	-1.55032	0.000447563	0.0142773
P05545	-3.01403	0.000487272	0.015218
A0A8L2QTH1	-2.46393	0.000492956	0.015218
A0A8I5ZVZ1	-2.73833	0.000509884	0.0154908
M0RD00	2.59207	0.000526223	0.0157374
G3V616	-1.32263	0.00054032	0.0159104
F1LX07	-2.47418	0.000569268	0.016225
Q8VI04	-1.15552	0.00057357	0.016225
D3ZTN2	1.77418	0.00058261	0.016225
P49192	-6.29961	0.000595899	0.016225
A0A8I6A417	-2.05253	0.000598299	0.016225
Q8R1R5	1.20894	0.000608316	0.016225
D3ZF13	2.41618	0.000628387	0.016225
P43138	3.06011	0.000630377	0.016225
Q566R0	2.92263	0.000633455	0.016225
Q02874-1	-2.25666	0.00064207	0.016225
A0A8I6A320	-2.94144	0.000651437	0.016225
P10960	5.51703	0.000655681	0.016225
P12075	2.84327	0.000661209	0.016225
A0A8I5ZLJ2	-2.14802	0.000690759	0.0167356
Q01066	-2.86901	0.000787558	0.0188423
A0A8L2QDW2	-5.53892	0.000804467	0.0190093
B3GNI6	2.095	0.000871137	0.0201939
Q9JLZ1-2	-3.52695	0.000875702	0.0201939
A0A0G2KAZ7	-2.19699	0.000981576	0.0223659
A0A8I5ZLU6	1.98153	0.00100297	0.0225846
A0A8I6AMJ9	2.80483	0.00101704	0.0226351
A0A8I6AI37	1.36619	0.00103107	0.0226835
P22062	3.37933	0.00106378	0.0231372
A0A8I6AUZ1	1.5798	0.00107985	0.0232229
A0A0G2K9Y5	-3.80106	0.00113098	0.0240522
A0A0G2KA95	-2.54771	0.001173	0.0246564
A0A0G2K038	-3.70883	0.00119703	0.0246564
Q5BK81	-2.8479	0.00119804	0.0246564
A0A8I6A9K9	1.65943	0.00122934	0.0250315
P08592	-2.15106	0.00124651	0.0251138
Q6TUG0	-3.03834	0.00126988	0.0252043
A0A0G2K5F4	2.85653	0.00127733	0.0252043
A0A8L2R781	-1.61491	0.00134127	0.0260004
D3ZMM4	-1.43684	0.00134485	0.0260004
Q6QI48	-2.30922	0.00138197	0.0261593
A0A8I6A1D7	-2.73069	0.001392	0.0261593
P62329	3.97008	0.00139407	0.0261593
A0A8L2QMF2	4.13643	0.00143193	0.0262101
A0A8I6ADP8	2.87068	0.00143488	0.0262101
P62260	1.07504	0.00143786	0.0262101
P48721	-2.0574	0.00146847	0.0265156
A0A8I6AF64	-2.25917	0.00152769	0.0270919
P38718	-1.79362	0.00154244	0.0270919
A2VD09	1.35185	0.00154285	0.0270919
D4A6L0	-2.10167	0.00159312	0.0277203
A0A8I6AGY8	-1.77143	0.00165364	0.0285141
A0A8I6A4S9	-2.59573	0.00169351	0.0289408
Q5U2Z3	2.4043	0.00173113	0.029322
A0A8I6A3I5	-2.70684	0.00177543	0.0298086
A0A8I6ABX9	-1.88611	0.00186441	0.0310303
A0A8I6ASN6	2.20373	0.00191493	0.0315964
Q6MG60	-1.51092	0.00195754	0.0320233
A0A8I6AFE3	2.56373	0.00205251	0.0332924
A0A8I6A7K2	-3.42644	0.00207641	0.033397
F7F0R0	1.89187	0.00212337	0.0338677
Q5U214	-6.15307	0.00215253	0.0340491
D3ZSP1	2.04066	0.00219863	0.0344933
D3ZB30	-3.72351	0.0022558	0.0347104
A0A8I6A0Q6	2.27131	0.00230259	0.0347104
F7EWK1	-3.93114	0.00230598	0.0347104
A0A8I6AVN2	2.05121	0.00231794	0.0347104
A0A140TAC3	-1.24034	0.00233247	0.0347104
A0A8L2QPN8	-2.2309	0.00234121	0.0347104
A0A8I6GF11	2.15089	0.00235322	0.0347104
A6JQ21	-2.41673	0.00235755	0.0347104
A0A8L2Q4X8	2.32094	0.0024052	0.0351416
B2GV15	2.577	0.00244289	0.0354219
A0A8L2UIH0	-1.31945	0.00247089	0.0355585
P55063	-2.3674	0.00249496	0.035637
A0A0G2K1X6	1.65209	0.0026716	0.0373426
Q5M821	2.08911	0.00267702	0.0373426
P70600	-3.08146	0.00269991	0.0373426
A0A8I5ZUT6	3.65942	0.00271367	0.0373426
Q6AY86	3.845	0.00275145	0.0373426
A0A8I6A698	1.98368	0.00278699	0.0373426
Q63635	-2.34057	0.00279974	0.0373426
Q66H80	-2.85508	0.00280863	0.0373426
Q5XIM7	-2.49754	0.00282919	0.0373426
F1LUM5	2.59599	0.00282967	0.0373426
A0A8I6AHG3	1.08705	0.0028522	0.0373426
D3ZSS5	2.56626	0.00285857	0.0373426
P62775	1.52284	0.00286801	0.0373426
A0A8I6A7I3	-3.099	0.00293335	0.0379353
A0A8L2QJT5	-2.37855	0.00311297	0.0399881
Q6NYB7	-1.13136	0.00342131	0.0436559
A0A8I6ABM0	1.75647	0.00350556	0.0444347
A0A8I6ATA8	1.10361	0.00353668	0.0445343
A0A8I6A357	-4.1795	0.00367802	0.0459379
A0A8I6ANY4	2.35677	0.00369615	0.0459379
A0A8I6AL89	-1.65927	0.00382309	0.047209
D4A6P1	2.12813	0.00393452	0.0480517
G3V7V7	-1.85359	0.00394154	0.0480517
A0A8I5YBP6	1.49306	0.00398857	0.0483172
A0A8I6APG8	-2.07038	0.00431182	0.0519045
A0A8I6A0L5	1.46748	0.00434766	0.0520088
Q9WTV5	0.993404	0.00439628	0.0521833
A0A8L2R1R3	-2.99651	0.00441677	0.0521833
A0A0G2JUI0	-1.0776	0.00447145	0.0525052
A0A8I6GJR0	2.52694	0.00450398	0.0525648
M0RBJ7	-1.47919	0.00453576	0.0526148
Q8CG09	1.79057	0.00457019	0.0526948
F1LRJ9	2.47389	0.00460222	0.0527463
G3V8E8	-1.46401	0.00463227	0.0527748
Q5XIM9	-1.05517	0.00467705	0.0529697
Q62826	1.1314	0.00487497	0.0548864
A0A0G2JVD6	1.50504	0.00503547	0.056362
P07154	1.9504	0.00521093	0.0579867
A0A8I6A2W7	1.24327	0.00527597	0.0580189
F1LSN6	1.40744	0.00529548	0.0580189
Q9Z173-2	1.57539	0.00530476	0.0580189
P05065	1.10181	0.00536794	0.0583764
A0A8I6AWM3	1.39382	0.00543178	0.0587368
Q5M9G3	1.57044	0.00561883	0.0600218
Q4V8H8	2.30479	0.00565286	0.0600218
A0A8L2QCG7	1.88445	0.00565839	0.0600218
P07825	2.191	0.00567604	0.0600218
P04903	-3.19491	0.0057727	0.0604242
O35303	1.60459	0.00577723	0.0604242
A0A8L2R8V9	1.50052	0.00586031	0.06096
P37361	2.37866	0.00596409	0.0617042
D4A9T0	-1.54529	0.006016	0.0617519
Q9QXY2	-3.12432	0.00603323	0.0617519
A0A8I6GLR7	-2.25146	0.00612898	0.0623982
A0A0G2K0V3	-2.9572	0.00623276	0.0629337
A0A8I6A0W2	1.85094	0.00624733	0.0629337
P62076	1.01119	0.00629283	0.06306
P50398	1.27382	0.00636587	0.0634598
A0A8I6A5U0	2.48242	0.00640389	0.0635081
A6JW26	1.69899	0.00645378	0.0636728
Q68FQ0	0.963646	0.00651098	0.0639078
P04785	2.61073	0.00674211	0.0658388
Q9JJ54	0.938414	0.00682146	0.0661155
P46462	1.01647	0.00687249	0.0661155
Q32KJ5	-0.938711	0.00687407	0.0661155
M0RD03	0.918384	0.00718664	0.0686103
D4ACB8	-2.48417	0.00723787	0.0686103
A0A8I5ZX08	-1.32864	0.00724101	0.0686103
P63326	2.39773	0.00744391	0.0701854
A0A0G2JSQ0	1.48757	0.00782197	0.0731505
A0A8L2Q6U6	-1.5587	0.00786106	0.0731505
Q4V8C3-2	-2.5704	0.00787305	0.0731505
P23565	-2.07204	0.0083521	0.0772266
A0A0G2K1R5	1.96892	0.00852696	0.0781846
A0A8I6G5X8	-1.71519	0.0085374	0.0781846
D3ZLU0	-2.21299	0.00860628	0.078414
A0A8I6GHN4	-2.4222	0.00866079	0.078414
D3ZAP9	2.70963	0.00868535	0.078414
A0A8I6ACS1	-4.96713	0.00876323	0.0787457
A0A8I5ZQG4	1.62981	0.00881898	0.0788763
A0A8I5XWW6	1.96838	0.00887387	0.0789981
D4A500	-1.4751	0.00906447	0.0803213
A0A8I6AWS0	1.02507	0.00914286	0.0806341
D4A6T1	1.23847	0.00918403	0.0806341
B0BNB9	0.993562	0.00925495	0.0806417
B2GV06	-4.87074	0.00926916	0.0806417
D3ZVE0	1.18481	0.00949303	0.0822156
A0A8I6GLF1	1.93898	0.00959522	0.0822818
A0A8I6AM99	0.988501	0.00962548	0.0822818
A0A0G2K1L5	-2.30888	0.00962964	0.0822818
A0A8I6AI52	1.44314	0.00969805	0.0824981
G3V8G6	-2.33723	0.00974699	0.0825475
A0A8L2R800	-2.83492	0.0100136	0.0844315
P47858	0.86668	0.0101787	0.0854422
A0A8I5ZXF4	-1.29185	0.0102621	0.0854422
A0A8I5ZWF8	-1.49276	0.0102674	0.0854422
A0A8I6GBD2	-1.31592	0.0103605	0.0857894
A0A8L2UI37	-3.10283	0.0103987	0.0857894
A0A8I6A1X3	-1.87675	0.0104729	0.085987
F1M0R1	-1.24841	0.0105125	0.085987
A0A8I5ZYV5	0.960454	0.0105703	0.0860921
P31596	2.52965	0.0106861	0.0866662
A0A8I6AWQ8	-1.80979	0.0107586	0.0866695
A0A8I6AH92	-1.6501	0.0107771	0.0866695
A0A8I6A3G9	1.79582	0.0108682	0.0870364
A0A8I5ZX37	3.95409	0.0109268	0.0871412
A0A8I6GK09	-1.32081	0.0110407	0.087684
A0A8L2UIG7	-1.04266	0.0111837	0.0884529
P27139	0.945527	0.0112381	0.0885177
A0A0G2JZG7	-0.949572	0.0113427	0.0889754
A0A8I6AL67	-1.29157	0.011421	0.0892235
A0A0H2UHX3	1.62856	0.0115761	0.0900677
D4ADT9	-2.29824	0.011874	0.0920112
A0A8I5ZZ77	1.72072	0.0121414	0.0934222
P23965	0.950244	0.0121537	0.0934222
A0A8I5ZP83	0.774854	0.0123166	0.0941977
A0A8I5ZWV2	-0.740014	0.012353	0.0941977
P41499-1	3.31148	0.012572	0.0952625
A0A8L2UQN5	1.97302	0.0126085	0.0952625
A0A8I5Y7I2	-1.7193	0.0126419	0.0952625
A0A8I6A794	-1.83312	0.0127106	0.0954044
P63100-2	1.36785	0.0127751	0.0955141
O35458	1.26444	0.0129043	0.0961043
A0A8I5ZJM1	1.58628	0.01301	0.0961867
Q6B345	-1.88569	0.0130159	0.0961867
Q5XIV1	-0.919247	0.0130707	0.0962203
A0A8I6AFF1	1.043	0.0132316	0.0970319
Q641Z6	2.38511	0.0136589	0.0997832
A0A0G2K7X3	-2.42424	0.0137884	0.100346
F1LMW3	-2.048	0.0139635	0.100896
P60901	0.927281	0.0139695	0.100896
P62762	1.5327	0.014043	0.101046
P97697	2.873	0.0141739	0.101606
A0A0H2UHB7	-1.98816	0.0144025	0.10286
Q63ZY8	1.70909	0.0145043	0.103075
F7EUU4	1.35748	0.0145403	0.103075
A0A8I6A8K6	-1.96597	0.0147778	0.104371
A6IE42	1.29304	0.0149426	0.104936
A0A8I6GMG5	0.8715	0.0149674	0.104936
Q5PPG6	-2.14634	0.0150671	0.10525
G3V6N7	2.37665	0.0151999	0.105791
D4A8L9	2.31869	0.0153351	0.106346
Q62717	2.12879	0.0158262	0.109355
A2RUW1	0.875554	0.0160223	0.110312
P63249	1.2972	0.0166641	0.114319
A0A8I6AKB0	1.95776	0.0168376	0.115097
Q00981	0.797277	0.0172798	0.117699
D3ZQG5	1.60797	0.017421	0.11824
A0A8I6AKQ3	-1.66412	0.01766	0.119439
Q5RKI1	-1.17099	0.0177883	0.119883
A0A8I5ZW23	-1.93908	0.0178996	0.12021
A0A8I6AJB8	-0.777124	0.0187004	0.125149
Q99MZ8	0.950684	0.0190105	0.126591
O35274	-3.6233	0.0190482	0.126591
Q6QI16	-3.46446	0.0192195	0.126863
A0A8I6APC7	0.773869	0.0192216	0.126863
A0A8I6A9K2	-1.64358	0.0196319	0.129125
A0A0G2K931	1.08087	0.0197248	0.129292
M0R776	-1.53185	0.0198452	0.129637
A0A8I6A8I6	-1.77873	0.0204842	0.132713
Q6Q0N1	0.766613	0.0205072	0.132713
F1LQ81	-2.98435	0.0205403	0.132713
A0A8I5Y9T5	1.31689	0.0206225	0.132713
P00762	-1.24279	0.0206627	0.132713
D4A144	2.07934	0.020831	0.133346
A0A1W2Q6Q2	2.03855	0.0209945	0.133945
A0A8I5ZQD4	-1.22732	0.0211092	0.134054
Q01728-3	0.924599	0.0213171	0.134054
A0A8I6A4C1	-1.9931	0.0213184	0.134054
F1LPG9	1.01034	0.0213558	0.134054
F1LRK1	-2.26556	0.0213861	0.134054
A0A8I6A7V6	-1.42209	0.0214318	0.134054
A0A8I6GMJ7	-3.38162	0.0216319	0.13471
Q9Z327-2	1.05805	0.0216854	0.13471
A0A8I5Y244	-3.73537	0.0218092	0.13471
F1LMX1	0.875579	0.0218182	0.13471
A0A8I6AIZ9	1.98752	0.0222383	0.136765
Q6AXT5	1.31684	0.022294	0.136765
A0A8I6AB47	1.01131	0.0224042	0.136858
A0A8L2UQ79	1.28947	0.0224741	0.136858
A0A8I5ZMZ1	0.776335	0.0225237	0.136858
A0A0G2K8V2	-1.92729	0.0227237	0.137637
P12785	-3.03972	0.0231214	0.139604
Q00566-2	-1.82293	0.0232138	0.139721
A0A8I6A2Z4	1.42035	0.0233443	0.140066
A0A8I6AJM0	1.4158	0.0238212	0.142481
F1LNW6	-1.24593	0.0244302	0.145668
P49803	-2.17872	0.0248917	0.147555
Q6GMN2	1.33546	0.024901	0.147555
A0A8I6AL08	0.938139	0.0253497	0.149622
A0A8I6ANE0	0.72156	0.025406	0.149622
A0A8I6GLU8	1.73219	0.0256001	0.149985
F7FF81	0.705276	0.0256244	0.149985
Q5PQV3	-1.07271	0.0257536	0.150281
P62959	0.962815	0.0259088	0.150483
Q5M943	-1.92656	0.0260226	0.150483
A0A8I6AQ32	1.45271	0.026024	0.150483
A0A096MJY8	1.08335	0.0261781	0.150919
P62994	0.833221	0.0265909	0.152838
P13601	1.65646	0.0268683	0.153775
P52481	-0.858596	0.0269146	0.153775
B2RZ33	-1.29707	0.0274344	0.156278
Q505J6	1.10983	0.027695	0.156628
A0A8I5ZWQ0	-1.18491	0.0276975	0.156628
A0A0H2UHE5	1.51663	0.0277413	0.156628
A0A8I6AI74	0.809718	0.0278834	0.156967
A0A0G2JXT9	-2.1393	0.0279852	0.157078
Q06C60	1.1088	0.0280904	0.157207
G3V615	-2.05625	0.0282187	0.157465
B0K020	1.18251	0.028473	0.158423
D3ZXF9	-1.39838	0.0292183	0.162098
A0A8I5ZL79	0.994941	0.0298213	0.164965
P56603	-1.17751	0.0299788	0.165358
A0A8I5ZQJ2	2.70156	0.0303173	0.166745
P85973	1.47026	0.0307211	0.168153
Q5XIT1	0.532283	0.0307489	0.168153
F1M9V3	1.15445	0.0308509	0.16823
A0A8I6A8A4	1.16143	0.0313909	0.170571
F1M8F5	1.4635	0.0315373	0.170571
A0A096MKH2	0.997294	0.0316921	0.170571
A0A8I6GCX1	1.5308	0.0317107	0.170571
A0A0G2QC04	-2.41381	0.0317693	0.170571
Q9JJM9-3	1.7109	0.031815	0.170571
Q792H5-3	1.05515	0.0320259	0.171024
P04906	0.986667	0.0320782	0.171024
Q9R0I8	-1.23207	0.0322571	0.17147
Q9WV97	0.928947	0.0323409	0.17147
Q63754	1.90183	0.032469	0.171644
D3ZSR8	-1.61071	0.0325532	0.171644
A0A8I6A888	0.798722	0.0328498	0.172732
F1LP80	-1.75561	0.032945	0.172758
A0A8L2Q834	-2.99729	0.0333467	0.174387
A0A8I5Y9T8	1.00127	0.0335613	0.175015
D4ABK7	-1.26231	0.0336497	0.175015
F7FJT3	0.997784	0.0338068	0.175061
A0A8I5XVM7	2.12311	0.0339405	0.175061
P18418	1.24342	0.0340063	0.175061
A0A8J8XTR6	1.36809	0.0341802	0.175061
A0A8I6ART8	-0.976164	0.0341901	0.175061
A0A8I5ZN81	1.45262	0.0342073	0.175061
A0A8I6GKK7	-1.6782	0.0344549	0.175858
A0A8I6G8L2	1.17133	0.0347051	0.176528
M0R8C5	1.25278	0.0347708	0.176528
A0A0U1RS13	-1.93656	0.0349185	0.17681
A0A8I6A732	-2.434	0.0352844	0.178191
A0A8I6A5T1	-1.6806	0.0357837	0.179981
A0A8I6GFE6	0.92804	0.0358269	0.179981
A0A0G2K3Q6	0.970155	0.0365788	0.183277
P43278	1.24832	0.0368481	0.184144
F1LM47	-1.07991	0.0375213	0.186389
A0A8I5ZY55	-1.09665	0.0375602	0.186389
D4AA93	-1.6432	0.0376476	0.186389
P08523	-2.32363	0.0376867	0.186389
F7EWF8	1.4303	0.0379056	0.186988
A0A8I5ZS45	1.04431	0.0386854	0.189931
A0A0G2K0F3	-2.13831	0.0387006	0.189931
Q5PQK2	0.814657	0.0394545	0.193136
A6KQR9	2.26924	0.0397357	0.194016
P59215	-1.25267	0.0399152	0.194396
M0RBL8	1.42487	0.0402744	0.195648
A0A0G2JYA4	0.678744	0.0407134	0.197279
D3ZWX4	0.777049	0.041345	0.199661
A0A096MK46	0.979603	0.0415837	0.199661
A0A8I5YBR2	-0.900448	0.0415971	0.199661
G3V6D3	1.0975	0.041622	0.199661
A0A8I6A509	2.07042	0.0418303	0.200158
A0A8L2Q453	-1.42874	0.0421301	0.200523
O35353	-1.43876	0.0422244	0.200523
A0A8I6G6A0	1.99935	0.0422428	0.200523
A0A8I6AMT0	0.779695	0.0423255	0.200523
A0A8I5ZQ28	0.586882	0.0429702	0.203074
Q5RJK5	1.07813	0.043317	0.204209
Q4KM73	1.00883	0.0437899	0.205931
B5DEZ6	1.97998	0.0440248	0.206528
A0A8I6ASL3	1.41285	0.0443404	0.2075
F1M5A4	2.14716	0.0445228	0.207845
A0A8I6AD02	2.41327	0.0448072	0.208664
A0A8I6A708	1.00771	0.0450748	0.208931
A0A8L2Q4K9	-1.12298	0.0450827	0.208931
A0A8I6AI87	-0.723143	0.0457256	0.211398
Q7TP47	-0.806607	0.0460241	0.212265
D3ZHY9	-1.48841	0.046545	0.214152
G3V828	1.14546	0.0467949	0.214785
A0A8I6ALQ5	-1.82197	0.0470042	0.21523
D4A053	-1.10485	0.0477523	0.217876
A0A0G2JZ73	1.25463	0.0478098	0.217876
P63047	-0.983407	0.0486002	0.220734
F1M9V7	-1.12874	0.0486676	0.220734
G3V8R2	0.897991	0.0496694	0.224745
Q6AYK3	-1.11817	0.0502624	0.226892
A0A8I5ZXF6	-1.10048	0.0504915	0.226988
P35745	3.35778	0.0505259	0.226988
P51146	0.697388	0.050711	0.226988
A0A8I6ALW9	2.11893	0.050758	0.226988
Q5U300	-1.48588	0.0512401	0.228017
O70257	-0.798454	0.0512796	0.228017
A0A8I6ACY4	1.18512	0.0513456	0.228017
P61354	1.38486	0.0520505	0.230613
A0A8I6AEY2	0.689223	0.0529724	0.233289
P51583	-0.661285	0.0529781	0.233289
O89046	1.68004	0.0530203	0.233289
A0A0G2JTL5	1.09225	0.0531992	0.233539
Q5FVH2	-1.43921	0.0536453	0.234959
A0A8I6G9D9	0.672246	0.0541402	0.236585
A0A8I5ZNH9	0.778292	0.0544476	0.237387
P04905	1.21968	0.0547986	0.238244
A0A8I5ZM10	-1.09971	0.0548931	0.238244
A0A8I5ZWI2	-1.90155	0.0550564	0.238412
A0A8I6A382	1.31632	0.0553813	0.239277
Q5RJK8	-2.48785	0.0555676	0.239368
Q78P75	1.13593	0.0558436	0.239368
Q05683	-1.17876	0.0559223	0.239368
A0A0G2JZ52	1.47197	0.0559452	0.239368
A0A8I5ZT00	1.03585	0.0560277	0.239368
A0A8I6A162	0.680846	0.0561671	0.239429
Q5PQN0	1.07986	0.0564173	0.239962
P70580	-1.87627	0.0571626	0.242592
A0A8L2QDJ0	1.07927	0.0576416	0.243565
M0RAY1	-0.556904	0.0576463	0.243565
P04466	-1.56147	0.0579564	0.244336
A0A8I6A1H0	0.90912	0.0586292	0.246531
F1LQW8	-1.09375	0.0588309	0.246531
D3ZT36	-0.562968	0.0588635	0.246531
D3ZVQ0	-1.23031	0.0591473	0.246667
A0A8L2QTB7	1.06107	0.0591544	0.246667
D3ZWQ0	-1.16124	0.0594704	0.246667
F1LQ96	-2.0326	0.0595517	0.246667
Q925G1	-1.54087	0.059571	0.246667
A0A8I5ZN87	-0.653451	0.0596692	0.246667
Q9JK11-3	0.865701	0.0601206	0.247484
A0A8I5ZWS4	-2.6291	0.0602328	0.247484
A0A0H2UI20	-0.915945	0.0603391	0.247484
D4A7L4	-1.70496	0.0603839	0.247484
B5DEI0	-0.904658	0.0610973	0.249366
Q63560	0.759751	0.0612617	0.249366
Q64361	-1.18921	0.0615189	0.249366
A0A8I6APQ4	0.721478	0.061641	0.249366
P26772	-0.908005	0.0616774	0.249366
A0A8I6AAW4	0.901998	0.0619074	0.249366
A0A8I6A3W0	-1.19333	0.0619171	0.249366
P15146	1.01044	0.0619644	0.249366
A0A8I5ZXT2	1.47563	0.0622322	0.249366
Q9Z250	1.60202	0.0622343	0.249366
P18596-1	0.949158	0.0622764	0.249366
F1LSC3	1.04524	0.0628241	0.250281
A0A8I6AIC3	-1.62697	0.0628786	0.250281
A0A8I5ZUU4	-0.829922	0.0630247	0.250281
A0A8L2UHD3	-1.52845	0.063067	0.250281
Q4QR85	1.49708	0.0631586	0.250281
M0R566	-0.916316	0.0636109	0.251552
A0A0G2JX32	0.767769	0.0638237	0.251873
P97536	0.517721	0.0642088	0.252872
P07151	0.911883	0.0649657	0.254757
Q80Z30	-1.84983	0.0651508	0.254757
A0A8L2R156	1.71788	0.0651664	0.254757
A0A8L2Q6Y2	0.669334	0.06522	0.254757
A0A8I6AVR1	0.814357	0.0658653	0.256086
F1LMN8	-0.703775	0.0658667	0.256086
Q921A4	-0.921276	0.0659615	0.256086
P17105	0.896714	0.0662842	0.256783
Q01986	-1.00224	0.0664125	0.256783
A0A8I5Y879	-0.832991	0.0666197	0.256783
F1M706	-1.0685	0.0666919	0.256783
A0A8L2R3X1	-0.760666	0.0668395	0.256783
P20761	-0.982878	0.0669461	0.256783
A0A8L2QDB6	-0.716226	0.0674415	0.258166
A0A8I6AEB7	-1.761	0.0680824	0.260099
A6JRM5	-1.58757	0.0684334	0.260919
A0A8I6A517	1.34702	0.0686798	0.261338
A0A8I6GM43	-0.608381	0.0694094	0.26326
A6K8N6	-1.15467	0.0694598	0.26326
P21708	1.10027	0.0702074	0.26555
O88407	-1.89893	0.0703417	0.26555
G3V8C4	-1.078	0.0708947	0.266917
P63041	0.99485	0.0709825	0.266917
A0A8I6GL35	1.11624	0.0712502	0.267398
A0A8I5ZTQ0	-0.875641	0.0714231	0.267486
A0A8I5Y747	0.6044	0.0715533	0.267486
A0A096MKB7	0.589822	0.0721851	0.269322
A0A0G2JWJ9	-1.42517	0.0728886	0.271418
Q566E4	-3.23317	0.0731712	0.271688
D3ZAI6	-0.873999	0.0732451	0.271688
P13852	2.19182	0.0737228	0.272479
A0A8I6B4B1	-1.16942	0.07387	0.272479
A0A8I5ZUT2	-1.96278	0.0739947	0.272479
Q07647	-1.41806	0.0740277	0.272479
D4ABC2	1.06731	0.0744497	0.273237
Q6AYE2	0.904065	0.0746142	0.273237
P63182	-0.949361	0.074662	0.273237
A0A0G2K8T0	0.892875	0.0753677	0.275294
D3ZZ44	-1.17756	0.0758965	0.276313
A0A8I5ZXD7	0.824674	0.0759357	0.276313
B0BNM9	0.995493	0.0773691	0.280153
Q7M0E3	-0.96269	0.0777027	0.280153
D4A435	1.96992	0.077751	0.280153
A0A8I5ZW00	0.956431	0.077945	0.280153
A0A8L2QIW0	-0.631162	0.0781081	0.280153
M0RD14	-1.89932	0.0782193	0.280153
A0A8I6A8L3	0.930804	0.0783205	0.280153
F1MAK1	-2.16502	0.0783925	0.280153
A9UMV9	1.69688	0.0784429	0.280153
P08461	0.745227	0.0784545	0.280153
A0A8I6G430	-1.68423	0.0790612	0.281794
A0A140TAH0	1.48854	0.0794166	0.282364
A0A8I6AE98	0.635545	0.0795162	0.282364
P60825	-1.08329	0.0800068	0.282771
D4A511	1.09918	0.0800692	0.282771
P24268	0.537015	0.0800741	0.282771
Q9WUJ3	1.52349	0.0812535	0.286408
A0A8I5ZLW8	0.707496	0.0817045	0.287468
P69736	-0.7821	0.0830896	0.291805
B5DF55	0.874095	0.0833375	0.29187
D4AC65	-1.75533	0.0834211	0.29187
A0A8L2QCL7	0.495011	0.0837162	0.29187
A0A8I5ZYJ3	2.61864	0.0837936	0.29187
Q91ZT1	0.964209	0.0839507	0.29187
A6HD62	-1.25945	0.0840231	0.29187
Q07310-8	-1.00834	0.0846651	0.293296
F1LRV4	-0.997624	0.0848145	0.293296
A0A8I6AVQ3	-1.17192	0.0848934	0.293296
A0A0H2UHQ0	0.549342	0.0859527	0.296421
A0A8I6AQI9	-0.698439	0.0868694	0.29862
D4AEB3	-0.843574	0.0869024	0.29862
A0A8I6A6U8	-1.30601	0.0871159	0.298817
E9PT83	-1.89685	0.0889854	0.304427
F1LNP4	1.60556	0.0890695	0.304427
P00406	1.28572	0.0901422	0.307451
D3ZGA5	1.09522	0.0902755	0.307451
A0A0G2K8I0	0.779927	0.0906718	0.308252
F7EWX3	2.06973	0.0912387	0.30951
B0BMY7	1.04468	0.0913654	0.30951
D4AA63	0.612751	0.0920816	0.311385
A0A8L2QLX9	0.829765	0.0925206	0.311452
A0A8L2QT84	-1.05752	0.0925295	0.311452
A0A8I6A6J4	-0.52228	0.0925895	0.311452
A0A0G2K6E3	-0.951367	0.0931779	0.312882
A0A8L2QMN5	-1.4516	0.0938226	0.314267
A0A8I6A2D7	-0.959763	0.0939188	0.314267
A0A8I5Y1I4	-1.33648	0.0948091	0.316692
Q64303	1.5334	0.0969322	0.32322
Q6T487	-0.809405	0.0973981	0.324209
P47819-2	-0.806947	0.0976628	0.324409
F8WG91	1.35145	0.0977973	0.324409
A0A8I5ZV49	-0.647288	0.0980853	0.324801
A0A8I6ARL3	-1.14062	0.098587	0.325899
D4A8N3	1.20746	0.0993254	0.327774
A0A0H2UHG0	-1.13963	0.0995842	0.327945
A0A8I6ASF5	0.964696	0.0998907	0.327945
A0A8I6A1G2	-0.658381	0.0998912	0.327945
A0A0G2K6T9	-0.751184	0.100106	0.328087
A0A8I5XVG9	0.515353	0.100544	0.328959
D3ZN03	0.86619	0.101273	0.330779
A0A8I5ZY66	-2.3883	0.102303	0.333454
A0A0G2JSG6	1.02432	0.102466	0.333454
D3ZC07	1.12453	0.102615	0.333454
D3ZUM4	-0.861531	0.103347	0.33373
A0A8I6GH02	0.946905	0.103459	0.33373
Q7TMA9	-0.918738	0.103619	0.33373
Q5U2R7	0.767152	0.103665	0.33373
P27926	-1.79096	0.103907	0.33373
A0A8I5ZYZ8	-0.856565	0.103913	0.33373
Q5U2U2	0.856733	0.10392	0.33373
A0A0G2JUC7	-0.520193	0.104361	0.334583
A0A8L2QK91	-0.728963	0.105185	0.336303
A0A0G2K9K4	-1.38254	0.105422	0.336303
A0A8L2UK17	0.80838	0.105424	0.336303
A0A8I5ZRY7	-1.16231	0.105843	0.336523
P51635	0.800891	0.10594	0.336523
A0A8I6AHT8	0.913119	0.106021	0.336523
Q6TUH8	1.604	0.106352	0.337017
P07171	0.727068	0.107237	0.339127
A0A8L2Q3U4	0.934445	0.107373	0.339127
A0A8I5Y7T7	0.502199	0.107613	0.339288
Q2I6B4	-0.970304	0.107778	0.339288
D3ZTN0	-0.72236	0.108532	0.341101
A0A0G2JWR2	0.495752	0.109494	0.343559
A0A8I6GEZ7	-1.03055	0.109761	0.343835
A0A0G2JZN3	-0.875879	0.110299	0.344489
D4A3C2	1.19033	0.11033	0.344489
A0A8I5ZUV5	0.956578	0.111018	0.346071
A0A8I5ZRJ6	-0.928779	0.113034	0.351785
A0A0H2UHL2	1.61743	0.114459	0.355639
Q6P7A9	-1.26951	0.115399	0.357981
A0A0G2JV31	-0.64034	0.117055	0.362333
Q5XIN6	0.840935	0.117228	0.362333
A0A8I6GMR8	0.437458	0.11737	0.362333
A0A8I6AR37	-1.0604	0.117781	0.362553
A0A8I6ABE3	0.610758	0.11782	0.362553
Q9Z2J4-2	0.531753	0.118638	0.363812
A0A8I6A1D3	-0.467792	0.118662	0.363812
A0A8L2R918	-1.1113	0.1188	0.363812
A0A0G2JZK7	-1.74121	0.119545	0.36551
P09527	-0.496742	0.120537	0.367931
A0A8I6AK04	0.768985	0.120721	0.367931
A0A8I6AIN6	-0.557344	0.121762	0.370514
A0A8I6GJH7	0.833689	0.122019	0.370706
A0A8I6G7X3	-0.764428	0.122429	0.371361
Q6AY84	0.729616	0.123073	0.372724
A0A8I6G4T5	-0.761332	0.123406	0.373142
O35567	1.14562	0.123807	0.373763
Q9JJ79	-1.09458	0.124395	0.374947
Q91Z79	1.18622	0.124982	0.375857
A0A0G2K6X9	0.685616	0.125089	0.375857
A0A8I6A880	0.801363	0.125622	0.376806
A6J903	-1.0307	0.125917	0.376806
Q62952-2	0.573146	0.125996	0.376806
A0A8I5ZLI7	-0.604766	0.12627	0.377038
Q9ERH3	-0.646407	0.126822	0.378051
A0A8I6GJ73	0.465518	0.127005	0.378051
P69682	-0.603579	0.127894	0.380107
A0A8I6AH91	1.26562	0.128478	0.381251
F2Z3Q8	-0.955722	0.129839	0.383933
A0A8I6AMT9	-0.866571	0.130147	0.383933
P03994	0.818782	0.130178	0.383933
A0A8I6G7K8	-0.524854	0.130184	0.383933
D3ZAN3	0.954034	0.130605	0.384581
P13697	0.607825	0.131216	0.38542
Q5U302	-0.914907	0.131394	0.38542
P01048	2.01922	0.131578	0.38542
A0A8I6B663	0.830227	0.131695	0.38542
F7ELS2	0.546937	0.132587	0.3869
A0A8I6GJY6	0.538854	0.132605	0.3869
A0A8I6A821	-0.99248	0.133037	0.387568
A0A8L2Q8S0	-0.563445	0.133692	0.388885
F1LNI0	1.17883	0.133915	0.388906
P35467	-0.793116	0.134105	0.388906
Q6P747	-0.654983	0.134578	0.389685
Q58FK9	1.32071	0.13498	0.390258
P55051	0.83011	0.137225	0.395787
A0A8I6AEZ9	1.17178	0.13741	0.395787
Q5BJU7	0.685301	0.137512	0.395787
A0A0G2K0A9	0.451039	0.138617	0.398193
D3ZH23	1.32139	0.139001	0.398193
A0A8I5ZL80	1.27814	0.139105	0.398193
Q5BJN5	1.62372	0.13918	0.398193
A0A8I5ZY73	0.741412	0.139505	0.398526
A0A8I6A864	-2.23305	0.140372	0.400407
P63088	-0.928383	0.141055	0.401755
P16617	0.531553	0.14235	0.404841
A0A0U1RVI2	0.642197	0.14261	0.404979
D3ZIU9	1.07028	0.144129	0.408685
A0A8I6ARR2	0.827454	0.144755	0.40981
A0A8I6A629	-1.27709	0.144954	0.40981
A0A8I6A0J2	-1.00053	0.146056	0.412317
A0A8I6A875	-1.0049	0.147008	0.414394
A0A8I6AC07	-0.787669	0.147471	0.415087
P31232	-0.872593	0.148283	0.416759
B0LPN4-3	0.45275	0.148715	0.417076
Q6PDU1	0.775994	0.148831	0.417076
A0A8I5ZPM1	-0.860776	0.149355	0.417933
P63170	0.927884	0.150035	0.419223
A0A8I6B6G5	0.738444	0.15064	0.4203
A0A8I6AQE2	-0.874993	0.153408	0.427398
O35921	0.712978	0.155069	0.4314
A0A0G2K2V2	-0.76795	0.155403	0.4317
Q6P7Q4	0.865015	0.155732	0.431986
Q7TQ90	-0.630194	0.155994	0.432089
D3ZHA0	-1.45964	0.156544	0.432985
Q5XI32	0.955582	0.157459	0.43443
D3ZVY6	-0.858391	0.157521	0.43443
A0A0G2K1T0	-0.716454	0.158819	0.437382
P04041	-0.517031	0.159226	0.437579
A0A8I6A4H6	-1.01059	0.159348	0.437579
Q5XIH3	0.641767	0.161584	0.441473
A0A8I5ZMW1	0.593343	0.161736	0.441473
A0A8I5ZNK4	-0.587176	0.161804	0.441473
Q5EBC0	-0.79412	0.161864	0.441473
A0A0G2K1C0	0.706875	0.162214	0.441473
A0A8I5ZKF2	0.705798	0.162335	0.441473
Q568Z9	0.722243	0.162381	0.441473
G3V8D5	-0.723133	0.164385	0.446098
Q6I7R3	0.905859	0.164548	0.446098
A0A8L2QPP4	1.39143	0.165332	0.446576
A0A8I6AN27	-0.861423	0.165421	0.446576
A0A8I6A931	0.629299	0.165424	0.446576
A0A0G2K2V7	-0.562872	0.165793	0.446795
A0A8I6GD73	0.371735	0.166088	0.446795
A0A0G2JTH4	0.440717	0.166433	0.446795
Q9EQH5-2	0.475792	0.166439	0.446795
Q5XIP0	-0.693873	0.16706	0.447211
A0A0G2KB58	-0.675761	0.167062	0.447211
P50503	1.22391	0.168471	0.450123
D4A164	0.900653	0.16893	0.450123
D3ZLA5	-0.602645	0.168942	0.450123
G3V8L3	-0.893339	0.16909	0.450123
A0A8L2Q2R9	0.510678	0.169752	0.451257
A0A0G2JTW1	1.5616	0.170423	0.452413
A0A8L2Q4B4	1.00945	0.170747	0.452644
P08009	1.61578	0.171182	0.453171
M0RBB1	1.54045	0.172426	0.455833
P54921	0.682427	0.173235	0.457341
Q8VHK7	0.440492	0.173757	0.458086
P46418	0.610673	0.174693	0.458487
A0A8I6AQL9	0.530345	0.174762	0.458487
O08651	-1.13605	0.174926	0.458487
Q5FVM4	-1.04708	0.175019	0.458487
Q712U5	0.965338	0.175106	0.458487
P60203	0.899109	0.176961	0.46271
P21707	0.446531	0.177542	0.463007
A0A0G2K070	-0.727836	0.177558	0.463007
A0A8I6AJ41	-1.5563	0.178655	0.464221
A0A8L2Q1K8	0.812265	0.178851	0.464221
P08081-2	-0.568527	0.17919	0.464221
A0A8I6ADF3	-0.927771	0.179501	0.464221
A0A8I5Y5B0	0.984682	0.179516	0.464221
A0A8I5ZZX6	0.656833	0.179932	0.464221
E9PT29	1.14561	0.180021	0.464221
F1LM82	0.466803	0.180142	0.464221
A0A1B0GWM3	-0.572662	0.180207	0.464221
A0A8I6AFR4	-1.47638	0.181345	0.466524
A0A8I6G2N3	0.359792	0.182003	0.467159
A0A8I6AQR0	1.11258	0.18208	0.467159
Q9WUD9	-0.680219	0.183184	0.469182
A0A8I5Y6E8	-0.540605	0.183358	0.469182
Q924S5	0.918413	0.183682	0.469383
Q711G3	0.84913	0.18439	0.470238
A0A0G2JWS3	-0.816261	0.184508	0.470238
Q80ZA5-10	-0.945514	0.185061	0.470495
A0A8I5ZVH7	0.601567	0.185143	0.470495
D3ZGG9	-0.992065	0.185346	0.470495
P31647	-1.20449	0.186797	0.472135
A0A8I6A3U9	-0.816566	0.186872	0.472135
A0A8I5ZYZ4	-1.03525	0.186904	0.472135
Q8R3Z7	1.76813	0.186979	0.472135
A0A8I5ZZV2	0.459852	0.187529	0.4729
D4A305	0.444592	0.187874	0.473145
A0A8L2Q7M2	0.504152	0.188771	0.474779
F7FA04	1.1821	0.189892	0.476972
Q9WU49	-0.576641	0.191862	0.481288
Q62651	0.433375	0.192927	0.483327
F7FLB7	0.410082	0.194227	0.485948
A0A8L2UP03	-0.484488	0.19522	0.487794
A0A0G2JZH0	0.461183	0.195672	0.488287
P25409	-0.53141	0.196263	0.488454
F2Z3T9	0.68194	0.196607	0.488454
P14408	0.878913	0.19666	0.488454
A0A8I5ZV30	1.05859	0.19676	0.488454
A0A8L2Q2R8	-1.02467	0.198153	0.491276
A0A096MJX4	0.541978	0.199018	0.492781
Q5XIT9	-0.544983	0.199326	0.492907
A0A0G2K4V6	0.767994	0.200267	0.494325
A0A8I5ZQ49	0.833212	0.200416	0.494325
Q8R491	-0.640126	0.20153	0.496432
A0A0G2KA79	-0.411462	0.201815	0.496496
A0A8I6AMG4	0.581739	0.203926	0.500658
O08618	0.602784	0.20403	0.500658
A0A8I6AN62	-0.536426	0.204563	0.501323
A0A8W1ATD7	-0.939205	0.205126	0.501931
P06686	0.70721	0.205674	0.501931
D3ZSB0	0.558818	0.205726	0.501931
F7F6N9	0.553565	0.20586	0.501931
A0A8I6GKM8	-0.561658	0.206925	0.503885
Q9EPB1	0.557257	0.208493	0.506565
P62142	0.502186	0.208554	0.506565
A0A0G2JUA5	0.594475	0.209716	0.50874
P07323	-0.988279	0.21043	0.509826
A0A8I6AGI7	-1.09157	0.212526	0.513691
D4A8Y6	-0.607076	0.212628	0.513691
A0A8L2QLK6	-0.982542	0.21283	0.513691
P61972	-1.65902	0.213909	0.515646
A0A8I6A6W5	0.644206	0.214981	0.517577
A0A8I5ZWU7	0.64064	0.21548	0.518127
F1LN61	-0.514146	0.216548	0.520041
F7FFW7	0.647015	0.217131	0.520358
D3Z955	-0.557037	0.217224	0.520358
F1LMY3	-0.500159	0.217882	0.521284
A0A8I6ASS6	-0.659734	0.218215	0.521428
Q925Q9-6	0.883105	0.220323	0.523631
A0A8I6GH88	0.354293	0.220434	0.523631
A0A8J8XRQ3	0.628262	0.220455	0.523631
A0A0G2K3K2	0.428223	0.220708	0.523631
P24368	-0.362882	0.220736	0.523631
A0A8I5ZK45	0.481354	0.220779	0.523631
D3ZB81	-0.87262	0.221119	0.52379
A0A0G2K9J0	-0.783162	0.22146	0.523949
F1M3H8	0.634089	0.222254	0.525177
B0BN85	-0.804223	0.222666	0.525503
D4A0E2	-0.565799	0.223088	0.525806
F1LMR7	-0.525948	0.223344	0.525806
A0A0G2K5C6	-0.382858	0.22417	0.526093
Q6P9V6	0.653975	0.224503	0.526093
D3ZTW9	-0.532043	0.225066	0.526093
A0A8I6GLH2	0.410358	0.225189	0.526093
A0A8I5ZRB4	0.980978	0.225235	0.526093
A0A8I5ZW14	-1.30101	0.225462	0.526093
A0A8I6A7R6	-0.670983	0.225857	0.526093
Q6PCT3	-0.343564	0.225919	0.526093
P62501	-0.835277	0.22594	0.526093
A6J3F9	-0.649245	0.226435	0.526505
A0A8I6G526	-1.07666	0.226667	0.526505
A0A8I6GM96	0.649885	0.227049	0.526753
A0A0G2K654	-0.858065	0.227464	0.527077
A0A8L2QV13	0.475615	0.227971	0.527127
F1LQ63	0.564654	0.228308	0.527127
A0A8I6GHX2	-0.620439	0.228311	0.527127
A0A8I6AU93	-1.43248	0.229094	0.528297
A0A8I6GJT1	0.422787	0.230726	0.530272
A0A8I5YBF2	0.805949	0.230734	0.530272
G3V6S0	0.50149	0.230782	0.530272
A0A8I6A252	0.598146	0.231321	0.530873
P62749	0.999133	0.231906	0.531578
Q9JJ19	0.82284	0.233709	0.534181
D4A1D3	0.590206	0.233829	0.534181
G3V792	-0.42354	0.234114	0.534181
P62494	0.574652	0.234158	0.534181
Q64542-2	-1.08441	0.236039	0.537831
A0A8I5ZJ67	0.662973	0.236739	0.538404
F1M8G9	0.651515	0.236853	0.538404
D4ABT8	0.723234	0.237468	0.539162
Q9WVK7	1.05103	0.237773	0.539214
A0A8I6GAT1	0.693599	0.238959	0.541262
F1LT35	0.62778	0.239245	0.54127
A0A8L2QBI8	0.734524	0.240093	0.542548
D3ZF11	-1.13349	0.240653	0.542674
A0A8I6APM7	-0.526447	0.240716	0.542674
F1LW74	-0.748112	0.241485	0.543129
A0A8I6A0L0	0.838715	0.241673	0.543129
G3V9W0	-0.537657	0.241769	0.543129
Q53B90	-0.513262	0.242085	0.543202
A0A8I5ZKF7	-0.892833	0.243077	0.544787
F1M8A4	0.697017	0.245981	0.550652
A0A8I6A452	-0.819415	0.246949	0.552174
Q9WTT6	0.662034	0.248207	0.554338
B2RYX1	-0.607668	0.249147	0.555788
A0A8I6A0W6	1.18177	0.250264	0.557631
A0A8I6AAX6	0.695742	0.25083	0.557746
P04256	0.498669	0.250991	0.557746
Q99ML5	-0.708414	0.251307	0.557746
A0A8I6AT92	0.439091	0.251481	0.557746
Q1RP74	0.758135	0.252462	0.558692
A0A8I6GKS0	-0.361414	0.253025	0.558692
G3V816	0.897583	0.253381	0.558692
Q03555-5	-0.554149	0.253383	0.558692
A0JPM9	-0.505359	0.253579	0.558692
Q63372-1	-0.989928	0.253659	0.558692
Q8R478	-1.10873	0.254038	0.558883
D3ZIC4	-0.510594	0.254991	0.560336
A0A8I5ZRW5	0.509457	0.256046	0.56201
P62890	-0.480199	0.256822	0.562921
Q5XI38	0.439497	0.257242	0.562921
A0A8I6ABG6	0.498848	0.257504	0.562921
Q6P3V9	-0.741936	0.257638	0.562921
A0A8I6A7L1	-0.740485	0.260164	0.566993
P21670	-0.378416	0.260488	0.566993
A0A8I6AK73	0.648127	0.26067	0.566993
A0A8I6A070	-0.573999	0.260758	0.566993
A0A8L2QD42	-0.921582	0.260983	0.566993
A0A8L2PZR6	-0.626529	0.261279	0.566994
G3V8G4	0.417379	0.261911	0.567721
P31044	-0.319941	0.262327	0.567979
Q5PPN5	-0.449194	0.263376	0.568716
A0A0G2K7Q8	-0.663368	0.263411	0.568716
P14604	0.584192	0.263558	0.568716
Q5RJL0	0.496435	0.264403	0.569348
A0A8I5ZMP2	-0.590812	0.264446	0.569348
P97686-2	0.481287	0.264774	0.569412
A0A8I5Y1X4	-0.508851	0.265717	0.570799
Q6UPE1	0.633966	0.266385	0.571393
F1LQ48	-0.789525	0.26659	0.571393
A0A0G2JT06	-0.829245	0.267173	0.572002
P40307	-0.48651	0.268158	0.573469
A0A0G2KAL9	0.524143	0.268854	0.574315
A0A0G2JSW3	-0.531234	0.270303	0.576766
M0R7M8	0.550744	0.272104	0.579964
A0A8I5ZKK9	0.408144	0.274026	0.582977
G3V6Y6	-0.39194	0.274628	0.582977
P02563	-0.744393	0.274667	0.582977
G3V6I9	-0.569369	0.274736	0.582977
Q32PX7	0.344575	0.275803	0.584592
P11275	0.623675	0.277522	0.587585
G3V6X7	-0.621989	0.27808	0.588116
A0A8I6GEY4	0.538581	0.278473	0.588297
A0A8I5Y4J3	0.658447	0.279041	0.588629
D4A6H8	-0.885695	0.279245	0.588629
A0A8I6AKX2	-0.876889	0.279724	0.58899
Q4FZT9	0.459416	0.281086	0.590399
Q5U318	0.509463	0.281088	0.590399
P05426	0.788631	0.281318	0.590399
A0A8I5ZP61	0.848769	0.282502	0.59134
A0A8I6A776	1.12287	0.282989	0.59134
M0R6Y8	0.461113	0.283221	0.59134
P50554	-1.01949	0.28338	0.59134
D4AE68	-0.527904	0.283614	0.59134
A0A8I6ADS7	-0.910157	0.283741	0.59134
A0A8I5ZNW6	-0.69319	0.28393	0.59134
A0A8I6AK18	0.950746	0.285231	0.592796
Q63941	0.592367	0.285539	0.592796
A0A8I6GKV6	-0.340372	0.285757	0.592796
A0A0G2JTT4	-0.940449	0.285868	0.592796
A0A8I6GKE9	-0.442873	0.286875	0.594241
Q62847	0.55831	0.287291	0.594459
F1M787	0.570326	0.288019	0.595323
P84092	0.312293	0.289124	0.596196
Z4YNF4	-0.386279	0.289536	0.596196
A0A8I6AHY3	-0.784666	0.289673	0.596196
M0RDJ7	0.99381	0.289804	0.596196
D3ZJR1	-0.699168	0.289999	0.596196
D3ZYN7	-0.589995	0.291009	0.597363
Q4KLG5	1.2923	0.291191	0.597363
A0A8I5ZWY7	0.446042	0.292158	0.598705
A0A8I6ARZ8	-0.808768	0.2935	0.600772
P35213	-1.13946	0.293795	0.600772
P63322	-0.458718	0.295323	0.603254
B0BMU7	0.580661	0.295903	0.603794
Q68FY0	-0.361002	0.298168	0.607768
Q7TS62	-0.73728	0.298823	0.608348
B5DFK6	-0.338169	0.299089	0.608348
P01041	0.584865	0.300935	0.610511
A0A8I6AKP8	0.628798	0.301151	0.610511
B2RZ74	0.411361	0.301538	0.610511
A0A8I6A0I6	0.361955	0.301966	0.610511
F7FKF2	-0.680486	0.302045	0.610511
A0A8I6AWL3	0.952759	0.30227	0.610511
A6HE59	0.65393	0.302839	0.610511
A0A8I6GM28	0.536864	0.304196	0.610511
A0A8I6B3A4	0.390292	0.304447	0.610511
A0A8I6A4W2	-0.908499	0.304714	0.610511
A6IQH6	-1.08089	0.304905	0.610511
G3V699	-0.448446	0.305057	0.610511
A0A8I5ZZR2	-0.885593	0.305059	0.610511
Q6AYK6	-0.389119	0.305069	0.610511
A1L1K8	0.610658	0.305319	0.610511
A0A0G2JT78	-0.74072	0.305552	0.610511
Q6IRK9	0.412194	0.305574	0.610511
O35077	0.556356	0.306377	0.611476
A0A8I6A4R1	-1.04559	0.307363	0.612804
A0A8L2QSN1	0.459327	0.308919	0.614266
P11232	0.277291	0.309065	0.614266
O35244	0.379981	0.309188	0.614266
A0A8L2QX46	0.660601	0.309379	0.614266
Q4FZY0	0.490914	0.310321	0.615497
A0A8I6APL5	-1.52707	0.310789	0.615786
A0A0G2K259	-0.549026	0.311909	0.61712
P85125	0.7031	0.312107	0.61712
A0A8I6A1Y5	-0.764631	0.313797	0.619821
D3ZQ02	-0.685428	0.314267	0.620111
P19139	0.523182	0.314608	0.620144
A0A8I6AD03	-1.01638	0.31592	0.62209
A0A8L2UJ74	0.378636	0.316576	0.62274
A0A8L2QUM7	0.427968	0.317288	0.622757
P05370	-1.11359	0.317522	0.622757
D3ZKQ4	0.532787	0.317561	0.622757
A0A0G2JSH9	0.340553	0.318612	0.62396
A0A096MKE2	0.500913	0.318826	0.62396
F1M8X9	-0.485471	0.31942	0.624485
A0A8I6GKX5	-0.51981	0.319911	0.6248
Q6PDU7	-0.722443	0.320379	0.6248
A0A8L2QCS8	-0.63508	0.320561	0.6248
A0A8I5ZJL1	-0.517719	0.321869	0.626545
A0A8I6G718	-0.632484	0.322278	0.626545
F7EXZ2	0.97553	0.322438	0.626545
A0A8I5ZZ79	-0.329527	0.323132	0.626984
D3ZNZ9	-0.419571	0.323319	0.626984
P10715	0.738833	0.324129	0.627917
A0A0G2K865	0.346911	0.3247	0.628165
A0A8L2R7U6	-0.435572	0.325133	0.628165
A0A8I5ZY10	0.282491	0.325241	0.628165
A0A8I5ZMC0	0.336811	0.325723	0.628461
A0A8I6ASE1	-0.512823	0.32638	0.628809
D3ZIE1	0.346819	0.32656	0.628809
A0A8I6G2K3	-0.693479	0.327692	0.629769
D4A6U4	-0.949961	0.327717	0.629769
O35263	-0.580361	0.328065	0.629805
A0A8L2R8L5	0.372302	0.328881	0.63074
Q5D023	-0.28632	0.329794	0.631677
D3ZMS1	-0.467125	0.330704	0.631677
P18421	0.580741	0.330835	0.631677
A0A8I6AW29	-0.468984	0.331628	0.631677
A0A8I6ADD5	-0.410352	0.331786	0.631677
P85108	0.802254	0.331991	0.631677
Q923W4	0.31323	0.332131	0.631677
D3Z908	-0.41054	0.332452	0.631677
A6KKH1	-0.683004	0.332605	0.631677
A0A8L2PY67	0.673464	0.33267	0.631677
F1M6W1	-0.756408	0.333806	0.633205
A0A8I5ZTM3	-0.373088	0.334457	0.633812
B0BNM1	0.508579	0.337614	0.638608
P31000	0.655008	0.337905	0.638608
P05544	0.753473	0.337988	0.638608
Q499N6	0.540747	0.338713	0.639346
P62078	0.500347	0.339657	0.639578
G3V936	0.293788	0.339835	0.639578
D3ZUY8	-0.548489	0.339839	0.639578
Q561S0	0.76598	0.340238	0.639701
Q9QXU8	0.461916	0.340799	0.640127
A0A8L2R4T1	-0.531654	0.34134	0.640514
A0A8I6AGA8	-0.563377	0.341778	0.640708
E9PT65	-0.26002	0.343657	0.642846
D3ZRN3	0.64558	0.343842	0.642846
A0A8I6AH44	-0.507798	0.344086	0.642846
A0A8I6G695	0.782173	0.344571	0.642846
A0A8I5YBQ9	0.555226	0.344809	0.642846
A0A8I6AKF9	0.55869	0.345168	0.642846
Q07266	-0.427248	0.345269	0.642846
A0A8L2R4Z5	-0.495046	0.346008	0.643264
A0A8L2QW10	-0.376854	0.346166	0.643264
A0A8I6A0Y9	-0.617323	0.346642	0.643523
A0A1W2Q6A2	0.500232	0.347241	0.64401
A0A8I5ZL99	-0.681052	0.348414	0.645561
A0A8I6GDC1	0.779986	0.349074	0.646158
F1M7L6	-0.615194	0.34945	0.64623
G3V6H9	0.727435	0.350023	0.646664
F1M8H6	-0.58737	0.350821	0.6468
A0A8L2Q996	0.778251	0.35089	0.6468
A0A8I6AFH7	-0.897936	0.35111	0.6468
P84076	-0.411622	0.352218	0.648217
A0A8L2QPR3	-0.697145	0.354745	0.652241
P13676	0.442092	0.35623	0.65349
A0A0G2K5N6	0.46604	0.35666	0.65349
Q9WVA1	0.289268	0.356769	0.65349
A0A0G2JZH8	-0.484212	0.35679	0.65349
A0A8I6G7K6	-0.366891	0.359516	0.657249
F1LML7	0.910854	0.359839	0.657249
A0A8L2QL19	-0.398047	0.360006	0.657249
A0A8L2Q359	-0.352666	0.360284	0.657249
A0A8I6GBX4	0.297402	0.36105	0.657249
O88767	0.240395	0.36112	0.657249
A0A8I5ZMG0	0.254217	0.361246	0.657249
D4A0T0	-0.501228	0.363058	0.659753
A0A8I6AB85	0.88153	0.363336	0.659753
A0A8I5ZTZ6	-0.622694	0.363657	0.659753
Q3KR55	-0.753178	0.364503	0.660662
D3ZVM5	-0.650114	0.365768	0.661982
A0A0G2JT93	0.774987	0.365923	0.661982
D3ZSZ3	0.60324	0.367357	0.663902
Q9ERC1	-0.860708	0.368224	0.663902
D4A3P1	-0.37052	0.36843	0.663902
A0A0G2JSH5	0.525336	0.368905	0.663902
A0A8I5ZJE8	-0.284481	0.368978	0.663902
A0A8I5ZTT2	0.665992	0.369192	0.663902
A0A8I5ZRU2	-0.941208	0.369412	0.663902
Q68FR6	0.495913	0.369971	0.664282
Q5I0P2	0.395034	0.370599	0.664787
P55053	0.342143	0.371431	0.665655
A0A8I6A721	0.277442	0.373743	0.669172
A0A8I6GMN4	1.45986	0.37573	0.671649
B0BND0	0.600363	0.376139	0.671649
D4AD70	-0.318172	0.376278	0.671649
A0A0G2K405	0.495726	0.376531	0.671649
A0A8I6AC26	0.487341	0.377553	0.672845
A0A096MIT7	-0.536063	0.379417	0.675539
D3ZUB0	-1.04137	0.380479	0.6768
Q62634	-0.319703	0.381297	0.677001
A0A8I6GHE9	0.485606	0.381299	0.677001
A0A8I6AA08	0.477333	0.382768	0.677191
A0A8I5ZVT0	0.429232	0.383475	0.677191
A0A8I6ABC0	0.466243	0.383546	0.677191
A0A8I6GIA0	0.278881	0.383801	0.677191
Q9ER34	-0.321548	0.383953	0.677191
Q9Z1Z3	-0.366636	0.384004	0.677191
A0A096MJV7	-0.342334	0.384107	0.677191
A0A8I6AL99	0.774972	0.384658	0.677191
A0A8L2Q7K1	0.25266	0.385043	0.677191
A0A096MKB4	0.688192	0.38544	0.677191
A0A8I6ALD4	-0.356099	0.385571	0.677191
Q5XIJ4	0.603182	0.386532	0.677191
Q6AXU6	-0.489299	0.38688	0.677191
Q5XII0	-0.318786	0.386924	0.677191
D4A781	-0.878223	0.386942	0.677191
G3V7Y3	-0.485745	0.387067	0.677191
A0A8I6ABY4	0.424402	0.389425	0.680693
P60522	0.308704	0.389797	0.680721
D4ACG7	-0.394439	0.390243	0.680881
P07722	-0.418883	0.391033	0.681636
Q63041	0.755588	0.391524	0.681701
Q6AYS7	-0.559352	0.392216	0.681701
A0A8I5Y7I3	-0.603961	0.392309	0.681701
A0A8I6A2H1	0.450149	0.392494	0.681701
P17764	-0.575865	0.39292	0.681821
A0A8I5ZSV8	-0.593638	0.393456	0.681862
Q9EPF2	-0.478426	0.393656	0.681862
A0A8I6GD56	-0.91237	0.394718	0.683083
F7EU69	-0.290405	0.395793	0.683885
P04904	0.603115	0.395896	0.683885
F1LQY6	-0.496423	0.396752	0.684746
A0A8I6A9W7	-0.211886	0.397114	0.684754
A0A8I6ANC4	-0.316439	0.399198	0.68729
P14669	0.40561	0.39937	0.68729
A0A8I6AVX1	0.682917	0.39993	0.68729
P04897	0.516817	0.400086	0.68729
P00787	-0.467948	0.40038	0.68729
A0A8L2UKK1	-0.420467	0.400961	0.687544
A0A8I6GFT9	0.349137	0.401247	0.687544
A0A8L2QLE0	-0.467835	0.406027	0.695113
A0A8I5Y704	-0.459534	0.406437	0.695193
Q5XI34	-0.451784	0.407941	0.697129
A0A8I6AAY9	0.378365	0.408298	0.697129
Q6MG48	-0.620637	0.409226	0.69713
A0A8I6AD89	-0.436405	0.409287	0.69713
A0A8I5ZTR5	-0.290836	0.409391	0.69713
A0A8I6ALX8	-0.463807	0.410467	0.697911
P61983	-0.420026	0.410828	0.697911
Q64548-2	0.422316	0.410944	0.697911
Q5U322	0.530631	0.411804	0.698753
B2RYQ5	-0.335499	0.412786	0.699798
A0A8I5ZR30	0.494859	0.413418	0.700197
P61149	0.565413	0.414305	0.700197
A0A8I6ABU0	0.710103	0.414433	0.700197
G3V8V3	-0.979479	0.41454	0.700197
Q9JI03	-0.465626	0.415284	0.700197
A0A8L2QEA3	0.358404	0.415366	0.700197
P84039	0.260949	0.415844	0.700197
M0R7B4	0.42157	0.41618	0.700197
A0A0G2K7V5	0.696926	0.416314	0.700197
A0A8I6A5S3	-0.284246	0.417231	0.701124
Q08163	0.528476	0.418013	0.701403
O55004	-0.434476	0.41813	0.701403
A0A8I5ZZX8	0.259478	0.418544	0.701482
A0A1W2Q6Q0	-0.325865	0.419545	0.70202
A0A8I6G7F4	0.361521	0.419598	0.70202
F1M5B1	-0.633681	0.420708	0.703262
A0A0G2K2V4	0.433897	0.42132	0.70367
A0A0G2K2T6	-0.43907	0.42208	0.704325
G3V7U4	0.479019	0.422781	0.704603
Q6Q7Y5	0.741562	0.423005	0.704603
A0A8I6A493	0.699509	0.423671	0.704603
Q3KRE0	0.498962	0.423719	0.704603
A0A8I6AQB7	-0.466198	0.425734	0.707339
A0A8I6AW38	0.855637	0.426252	0.707586
P54283	-0.699962	0.428219	0.710235
A0A8I6GKR1	-0.36579	0.429161	0.71067
A0A0U1RRP1	0.517948	0.429224	0.71067
A0A8I6ABH2	0.458651	0.430005	0.710964
F1LQP7	0.770804	0.430144	0.710964
Q63429	-0.319382	0.430873	0.711553
P63319	0.366476	0.432194	0.713121
P62074	0.68354	0.432677	0.713302
D4A3T3	-0.432561	0.433715	0.714397
Q7TMC7	0.390522	0.436331	0.718088
A0A8I6AE09	0.267848	0.43747	0.719346
A0A0G2JVD4	-0.644629	0.43805	0.719681
Q66HD0	0.556356	0.439711	0.721107
M0RDG0	-0.592646	0.439768	0.721107
A0A8I5ZQS9	0.522982	0.440048	0.721107
Q6QI09	-0.43613	0.440895	0.721876
A0A8I6GIF3	0.616247	0.442436	0.723035
G3V644	-0.28083	0.442869	0.723035
D3ZAF6	-0.295018	0.443058	0.723035
F7FGS0	0.537048	0.443114	0.723035
A0A0G2JY08	-0.585536	0.444236	0.723997
A0A8I6A0R6	0.42293	0.444659	0.723997
A0A8L2Q7A1	0.486638	0.444838	0.723997
A0A8I6GEL5	-0.37419	0.445939	0.725172
A0A8I6AT59	0.660293	0.446912	0.726137
A0A8I5ZR21	-0.480345	0.447295	0.726143
A0A8L2Q2U6	-0.265378	0.448434	0.727375
H1UBN0	0.780568	0.4493	0.727434
Q9Z339	-0.545394	0.44983	0.727434
M0R3L8	0.444783	0.449905	0.727434
A0A8I5ZNR3	0.751599	0.44999	0.727434
A0A8I5Y5T4	0.26688	0.451273	0.727878
A6IWT6	-0.290245	0.451285	0.727878
A0A8I6A289	-0.287478	0.451563	0.727878
Q9Z1B2	0.429494	0.451786	0.727878
A0A0G2K5L2	0.584535	0.454029	0.730876
A0A8I6AFS6	0.248051	0.455014	0.731846
A0A8L2QDB1	-0.30601	0.455752	0.731994
D4A3K5	-1.05693	0.455871	0.731994
A0A8I6AUS6	-0.850542	0.457861	0.734573
A0A8I6A6R5	0.300426	0.458984	0.735594
M0R5J4	0.189585	0.459387	0.735594
B1H286	-0.492361	0.459823	0.735594
A0A8L2QC84	-0.492879	0.46099	0.735594
F1LQI1	0.262812	0.461627	0.735594
A0A8I6B5X1	0.399889	0.461905	0.735594
A0A8I6A8X9	0.326838	0.46212	0.735594
P62944	0.391821	0.462377	0.735594
F7F5P9	0.399414	0.462872	0.735594
B4F7A1	0.444718	0.462964	0.735594
O35764	0.417565	0.4631	0.735594
Q62812	-0.422124	0.463109	0.735594
A0A8I5ZTF1	-0.341344	0.463666	0.735606
A0A096MJT3	0.188657	0.463885	0.735606
M0R7P0	-0.237066	0.466105	0.738515
P29418	-0.409471	0.466966	0.739266
D4A7Z5	-0.481409	0.467801	0.739975
D3ZFQ8	0.256242	0.468395	0.740304
P29419	0.305057	0.470151	0.741991
O35095	-0.34644	0.470311	0.741991
A0A1W2Q660	-0.372627	0.470625	0.741991
A0A0G2K5T9	-0.592945	0.471733	0.743124
Q6P6V0	0.350139	0.472312	0.743426
A0A8I6AJV3	-0.224481	0.473277	0.744332
D3ZEN2	0.338161	0.474377	0.74545
M0R7V3	0.518605	0.475953	0.746761
A0A8I5ZM56	-0.647502	0.476311	0.746761
Q3ZB98-5	-0.223634	0.476382	0.746761
A0A0G2K929	-0.253664	0.477681	0.748185
A0A0G2JWX1	0.21653	0.478875	0.749441
Q75Q39	0.292393	0.479627	0.749656
A0A8I6A3N6	0.492847	0.480114	0.749656
A0A8L2R3Y6	-0.252041	0.480224	0.749656
Q03344	-0.267774	0.480579	0.749656
M0RCB1	-0.257176	0.481051	0.749781
F7EYB9	-0.428432	0.481877	0.749926
Q09073	-0.323534	0.481927	0.749926
A0A8I6A2Y0	-0.223375	0.482886	0.750588
A0A8L2QE45	-0.499039	0.483716	0.750588
M0R4I3	0.216864	0.48392	0.750588
B5DF91	0.241655	0.484227	0.750588
A0A0G2K999	0.347339	0.484314	0.750588
Q9Z1E1	-0.20561	0.4853	0.751509
A0A8L2QLP3	0.520154	0.487115	0.75371
A0A8L2QG05	-0.270978	0.488033	0.754519
A0A8I6GGD9	-0.873586	0.488668	0.754892
A0A0G2JSV0	-0.307301	0.49009	0.756477
A0A8I5ZRA1	-0.321392	0.491261	0.757674
A0A0G2K528	0.30797	0.492567	0.759077
A0A0G2K1M8	-0.458238	0.493967	0.760621
D3ZME3	0.370913	0.494772	0.761249
G3V8A5	-0.562233	0.498303	0.765761
D4A7F5	0.290848	0.498505	0.765761
A0A0G2JU82	0.270661	0.499499	0.766673
A0A8L2UK05	-0.20031	0.501563	0.768975
P10760	0.244198	0.501802	0.768975
A0A8I5ZN75	-0.340093	0.502364	0.769219
P25113	-0.381042	0.504812	0.771881
A0A8L2QF87	0.92869	0.505297	0.771881
B4F7C7	-0.513119	0.505544	0.771881
P12839	-0.366537	0.505808	0.771881
A0A8I5Y7R1	-0.308638	0.506119	0.771881
Q32KJ6	-0.247	0.507205	0.772772
P24473	-0.865572	0.507597	0.772772
A0A8L2Q0J0	-0.2351	0.507914	0.772772
A0A0G2K3P1	-0.452912	0.508885	0.773515
D4A0X3	-0.325089	0.509211	0.773515
P86252	-0.59464	0.511024	0.774637
A0A8I6GE49	0.498742	0.511067	0.774637
M0R3X7	0.224222	0.511905	0.774637
Q7TQ16	-0.353736	0.512165	0.774637
A0A8I6GEM5	0.411218	0.5123	0.774637
A0A8I6AEE5	0.359946	0.512462	0.774637
D3ZAU6	0.257882	0.51318	0.774637
A0A8L2RA18	-0.25292	0.513187	0.774637
B5DEQ4	0.241326	0.514218	0.775582
Q6AXW1	0.325068	0.515775	0.776985
F1LPH1	-0.553246	0.515975	0.776985
P18445	-0.32519	0.516367	0.776985
Q4QQV8	0.413496	0.517697	0.778035
O35179	-0.428092	0.517877	0.778035
Q4FZT2	-0.414505	0.519269	0.778599
A0A0G2JTT6	-0.416203	0.519459	0.778599
A0A8I6A6D0	-0.341186	0.519473	0.778599
A0A8I6A7I8	0.199624	0.52048	0.779498
A0A8I5ZLF3	-0.641242	0.52122	0.779812
M0R987	-0.649102	0.521574	0.779812
Q7TP54	0.247223	0.521912	0.779812
Q4QQW8	0.398402	0.522892	0.779904
Q794E4	-1.08336	0.523454	0.779904
A0A8L2QLW7	0.21451	0.523631	0.779904
A0A8I6AL38	-0.312552	0.524225	0.779904
A0A8J8XUY4	0.506579	0.524499	0.779904
A0A8L2Q4K2	0.37268	0.524685	0.779904
D3ZRI8	0.428534	0.525129	0.779904
P36201	-0.37457	0.526478	0.779904
P00507	0.324949	0.526884	0.779904
Q9JM53	0.487651	0.526979	0.779904
A0A8L2UNG3	-0.430344	0.527486	0.779904
O08557	0.17467	0.52815	0.779904
A0A8I5ZKM2	-0.307601	0.528621	0.779904
Q4V8F6	0.292003	0.52922	0.779904
P15205	-0.217011	0.52985	0.779904
A0A8I6GA98	0.487175	0.53025	0.779904
P30835	-0.460098	0.530365	0.779904
P04182	-0.308006	0.530593	0.779904
A0A8L2R1F7	-0.766824	0.530599	0.779904
F1MA18	-0.636998	0.53075	0.779904
A0A0G2K261	0.42633	0.53095	0.779904
P97756	-0.385414	0.531291	0.779904
A0A8I6A8K3	-0.200792	0.531345	0.779904
A0A8I6AEM9	-0.275802	0.533157	0.781963
P63004	-0.311264	0.533618	0.782041
P0DP31	-0.264426	0.534657	0.782963
A0A8J8Y4Y9	-0.255995	0.536036	0.783109
P62246	-0.249438	0.53607	0.783109
A0A8I6A634	0.323839	0.536111	0.783109
P20759	0.369961	0.537022	0.783109
A0A8L2QUD9	-0.37671	0.537189	0.783109
A0A0G2K502	-0.328646	0.537211	0.783109
Q7TPB1	-0.27423	0.538374	0.784207
D3ZSY8	-0.312811	0.539273	0.784918
Q5BJB3	-0.322284	0.542801	0.788922
P62815	0.363252	0.543125	0.788922
A0A8L2QBL5	-0.498296	0.54326	0.788922
F8WFS9	-0.42608	0.545503	0.79158
G3V733	0.232038	0.548151	0.794034
A0A8I5Y5L2	-0.367341	0.548372	0.794034
A0A0G2JSR7	-0.292478	0.548439	0.794034
Q7TP86	-0.349176	0.549809	0.795403
Q32KK2	-0.474393	0.550216	0.795403
D4A6P3	0.804461	0.553438	0.799456
P06349	-0.584322	0.554055	0.799702
D4A8N2	0.438687	0.554443	0.799702
Q68FS4	-0.219492	0.556965	0.802279
A0A0G2JYL5	0.209453	0.557488	0.802279
Q920Q0	0.202812	0.557788	0.802279
P20059	0.299176	0.557907	0.802279
A0A8I6ADK6	0.29108	0.559181	0.802864
A0A8I6AF61	0.399044	0.559488	0.802864
P85834	-0.356116	0.559693	0.802864
A0A8I5ZUG8	-0.166157	0.559991	0.802864
A0A8I6B3N3	0.283436	0.561147	0.803919
A0A8I5YC74	0.193532	0.563031	0.805006
A0A8I6A2B3	-0.270968	0.563301	0.805006
P0DN35	-0.383428	0.563632	0.805006
A0A0G2K0J2	0.342909	0.563807	0.805006
Q4KLH5	0.598799	0.564009	0.805006
A0A8I6B1B9	0.410869	0.567129	0.808422
A0A096MKI0	-0.250552	0.567247	0.808422
P13668	0.18714	0.568764	0.808899
A0A140UHY3	0.602438	0.568789	0.808899
A0A8L2QE16	-0.221324	0.56885	0.808899
A0A8I5Y9M9	-0.442866	0.570367	0.80989
A0A8L2QBI0	0.284032	0.570397	0.80989
P97610	-0.521094	0.571119	0.80989
P00884	0.922359	0.571974	0.80989
P10687	-0.29814	0.57233	0.80989
D4AC23	0.327677	0.57281	0.80989
Q5XIJ7	0.274749	0.572843	0.80989
A0A0G2K737	-0.193754	0.573181	0.80989
A0A8I6A0A3	0.188327	0.573355	0.80989
Q62636	0.217865	0.574232	0.810531
Q8R2H0	-0.16629	0.575823	0.81188
A0A8I5ZNR1	0.159774	0.576036	0.81188
G3V949	0.175368	0.577384	0.813181
A0A8I5ZP07	-0.331792	0.578464	0.813588
Q63862	-0.383452	0.578523	0.813588
A0A8L2QCP8	-0.291295	0.579968	0.815021
P0C5X8	-0.35867	0.581767	0.815937
F1M5M9	0.610191	0.582224	0.815937
A0A8I6AD56	-0.199721	0.582316	0.815937
Q5PQL9	0.402657	0.582325	0.815937
D3ZLA3	0.227681	0.585078	0.819195
F1LN30	0.268165	0.585952	0.819819
P35332	0.351906	0.587486	0.820897
A0A8L2QEP8	0.130127	0.588197	0.820897
D3ZEI4	-0.343652	0.588382	0.820897
P09951	0.247663	0.588438	0.820897
M0RAX2	0.247467	0.589369	0.820899
A0A8I5ZUM3	0.540878	0.58956	0.820899
A0A8I6ACU9	0.26248	0.589726	0.820899
Q5XI73	-0.170641	0.590535	0.82094
P97615	0.273932	0.590614	0.82094
R9PXS4	-0.476542	0.591479	0.821454
A0A8I6AGZ0	-0.284622	0.591842	0.821454
A0A8I6GMH0	0.229344	0.593914	0.823614
A0A8I5ZUQ5	-0.304376	0.594259	0.823614
A0A8L2Q0A6	-0.316233	0.594921	0.823936
A0A8I6GHH3	0.264851	0.595954	0.82477
Q4KLH4	-0.338302	0.596665	0.824927
A0A8I6AQS8	-0.241938	0.59693	0.824927
Q8K4Y5	-0.311591	0.598039	0.825718
A0A8I5Y1T6	0.49795	0.598365	0.825718
P09811	-0.215953	0.599337	0.826282
A0A8L2QU71	-0.316895	0.600259	0.826282
A0A8I5Y7D3	0.339729	0.600599	0.826282
A0A0G2K4Q5	-0.672536	0.600689	0.826282
P48037	0.239001	0.600933	0.826282
Q9JHL4-2	-0.203718	0.603192	0.828032
P29117	0.329665	0.603575	0.828032
P10824	-0.589634	0.604232	0.828032
A0A8L2QTB1	0.237957	0.60445	0.828032
M0R6L4	-0.224867	0.604454	0.828032
O35796	-0.24825	0.604801	0.828032
Q9ESW0	0.421102	0.60613	0.829259
B5DEL8	0.183667	0.606919	0.829265
A6IAZ2	-0.248096	0.607001	0.829265
A0A8L2Q5C4	-0.30895	0.608168	0.830139
A0A8I5ZXI2	-0.502096	0.608508	0.830139
A0A8L2UNK9	-0.374844	0.610289	0.831478
P54311	0.207115	0.610705	0.831478
A0A8I5Y662	-0.255515	0.61124	0.831478
A0A0G2JZB8	-0.270048	0.611347	0.831478
G3V734	0.206472	0.611662	0.831478
A0A0G2K2W1	-0.358431	0.612474	0.831991
D3ZQG6	-0.257149	0.612963	0.832064
F1LW77	-0.480336	0.613988	0.832859
A0A8I6ABL6	-0.172763	0.614446	0.832859
D3ZV60	-0.285318	0.614853	0.832859
Q68FX9	-0.352969	0.615734	0.833462
P19234	-0.210698	0.617486	0.835243
A0A8I6A2A2	0.200647	0.618192	0.835607
A0A8I6A9F5	-0.261884	0.618906	0.835982
A0A8I5ZW51	-0.493374	0.620247	0.837202
A0A8I6AC70	0.356818	0.622067	0.839067
Q9R1T5	0.223318	0.623136	0.839917
A0A8I5ZUY9	0.211694	0.623776	0.840189
S4VP54	-0.393227	0.62535	0.841716
Q4FZT0	0.205452	0.626523	0.842702
Q08415-1	0.495443	0.629409	0.845736
A0A8L2Q7W8	0.33608	0.629984	0.845736
G3V714	0.321473	0.630305	0.845736
Q63598	-0.300291	0.630607	0.845736
D4A1H2	-0.217419	0.630988	0.845736
P62870	0.28551	0.631982	0.846466
D4A5A6	-0.213399	0.632515	0.846466
P61107	0.271544	0.632859	0.846466
D4A6X4	-0.184378	0.635871	0.848804
P97546	-0.217676	0.636536	0.848804
P68255	0.321672	0.63664	0.848804
Q05962	-0.258195	0.637291	0.848804
Q62848-2	-0.198078	0.637853	0.848804
Q6MGC4	-0.153691	0.638111	0.848804
Q8CF97	0.520496	0.638323	0.848804
Q5FWY5	0.221374	0.639204	0.848804
A0A8I6AP81	0.238776	0.639239	0.848804
D3Z8W5	-0.2748	0.639564	0.848804
A0A0G2K189	-0.16271	0.639845	0.848804
A0A8I6A0U2	0.108879	0.639929	0.848804
P11762	-0.23083	0.641189	0.849474
A0A8L2UHL4	0.22676	0.642119	0.849474
A0A8I6GAH4	-0.247639	0.642758	0.849474
B5DF80	0.234778	0.643445	0.849474
P11951	-0.209834	0.64345	0.849474
D4A517	0.299819	0.643496	0.849474
P02625	0.184515	0.643541	0.849474
A0A8I5ZPY5	-0.286921	0.644962	0.850762
Q6XVN8	0.186297	0.645931	0.851454
F1M7M4	0.275109	0.647055	0.851493
A0A8I6AB19	0.21675	0.647456	0.851493
P61150	-0.175795	0.647699	0.851493
D4AEP0	0.146627	0.647969	0.851493
Q07014	-0.380846	0.648185	0.851493
A0A8I5ZK55	0.137632	0.651316	0.854685
B2RYW3	-0.358003	0.651508	0.854685
A0A8I5ZND6	0.211355	0.652003	0.854716
A0A8I6AHC5	-0.221979	0.652467	0.854716
A0A8I6GH08	0.323634	0.653557	0.854716
A0A8I6ANV9	0.245326	0.65364	0.854716
B2RZC6	0.167595	0.653764	0.854716
Q3MIE4	0.243882	0.654958	0.855692
A6HK92	0.333921	0.656784	0.857493
Q63345	-0.266279	0.657425	0.857745
A0A8L2QEN5	0.172353	0.65812	0.858066
F1MAM6	-0.167885	0.659349	0.859083
P0C5H9	0.136794	0.659842	0.859141
A0A8I5Y1J2	-0.346711	0.660737	0.859722
A0A8I5Y0N5	0.214953	0.661698	0.859838
A6IXU7	-0.336898	0.661725	0.859838
D3ZCH5	-0.323618	0.664801	0.863249
P23978	0.358298	0.666092	0.86434
P42123	0.180254	0.667141	0.864846
A0A8I5ZZ13	-0.249503	0.668139	0.864846
Q6IE52	0.324547	0.668238	0.864846
D3ZTR5	-0.203429	0.66829	0.864846
P04094	0.400929	0.6704	0.866754
A0A8I6A7A5	0.414645	0.671214	0.866754
D4A5L9	-0.154373	0.671434	0.866754
A0A8I5ZTU5	-0.239447	0.671575	0.866754
A0A8I6AAD3	0.125847	0.672048	0.866779
A0A8I6A7P3	0.112904	0.673003	0.867276
P80254	0.109227	0.673354	0.867276
P50430	0.184266	0.674848	0.867276
D3ZIP8	0.203365	0.674948	0.867276
A0A8I6AHX7	0.244413	0.675911	0.867276
A0A0G2JU23	0.113465	0.676067	0.867276
Q8CFN2	-0.163677	0.676658	0.867276
Q641Y2	0.257339	0.67703	0.867276
P62912	0.233478	0.677138	0.867276
A0A8L2UJT3	0.232376	0.677455	0.867276
F7FF51	-0.195203	0.678101	0.867276
Q641W2	0.3972	0.678683	0.867276
A0A8I6AHK4	-0.3044	0.67869	0.867276
A0A8I5Y9H0	-0.305353	0.678912	0.867276
D3ZX63	0.22779	0.67923	0.867276
G3V8M5	0.178915	0.680914	0.868759
A0A8I5ZQB9	0.297144	0.681396	0.868759
A0A0G2JV65	-0.28067	0.681753	0.868759
A0A8I6AK15	0.33814	0.683516	0.869962
F8WFM2	0.120029	0.683692	0.869962
A0A8I6GKW3	-0.27415	0.684407	0.869962
A0A0G2JUP3	-0.292763	0.684516	0.869962
A0A8I5ZPY8	-0.290804	0.686368	0.871208
B1WBS4	-0.251492	0.686406	0.871208
A0JPP1	0.258962	0.68694	0.871308
A0A8I6A304	0.25318	0.687639	0.871616
A0A8I6AH83	0.316648	0.688783	0.872137
B0BN18	0.136734	0.688961	0.872137
A0A8I6AQQ3	0.35958	0.69025	0.872895
D3ZUP5	0.170743	0.690971	0.872895
A0A8I6GAP5	-0.456159	0.691669	0.872895
P0DMW0	-0.355466	0.691981	0.872895
B1WC33	-0.337332	0.692315	0.872895
A0A8I6GJZ1	-0.206648	0.693246	0.872895
A0A8L2QFM9	0.202375	0.693401	0.872895
F1M5T1	-0.40375	0.693633	0.872895
Q68FW9	-0.163457	0.693664	0.872895
A6K6W9	-0.104065	0.696331	0.875296
A0A0G2JVX9	0.296601	0.696487	0.875296
Q99NA5	-0.128814	0.701028	0.880426
A2VCW8	0.145383	0.702003	0.881071
A0A8I5ZQP6	0.303454	0.703848	0.882578
A0A8L2QJE6	-0.467585	0.704126	0.882578
D4A4U3	-0.216937	0.706875	0.884089
D3ZUL1	-0.241715	0.707447	0.884089
A0A8I5ZQA3	0.132539	0.707939	0.884089
D3ZV30	0.334056	0.707998	0.884089
Q32PX6	-0.280213	0.708391	0.884089
P28480	-0.150051	0.708441	0.884089
A0A8L2QW99	-0.24644	0.708564	0.884089
G3V7X5	0.11832	0.709387	0.884367
B0BN94	-0.317325	0.710122	0.884367
D4A3V2	-0.142437	0.710173	0.884367
D3ZJF9	0.276697	0.710946	0.884452
P62914	-0.119795	0.711166	0.884452
D3ZZ60	0.152724	0.711989	0.884901
A0A8I5ZUK7	-0.13205	0.712583	0.885064
O35814	0.113121	0.714174	0.886465
Q68FU3	0.145269	0.714921	0.886817
A0A8I5ZTF9	0.110289	0.716724	0.887891
P15999	-0.155657	0.717018	0.887891
A0A8I6A0L7	0.137179	0.717178	0.887891
P50399	-0.182479	0.7178	0.888086
A0A8I5ZNB8	0.174264	0.718646	0.888558
A0A8I6ARF4	-0.163101	0.719659	0.888726
A0A0G2QC21	0.480331	0.719935	0.888726
Q62760	-0.219101	0.720174	0.888726
A0A8I6B017	0.121896	0.721062	0.889248
A0A8I5Y1G9	-0.197523	0.722168	0.890038
A0A8I5ZUT1	0.375894	0.722985	0.890472
A0A0G2K872	0.149347	0.723505	0.89054
A0A8I6ATM0	0.124419	0.724725	0.891468
D4A8G7	0.181039	0.725803	0.892221
P50279	0.363923	0.727481	0.892776
B1H267	0.261444	0.727918	0.892776
D4A7U6	0.291291	0.728641	0.892776
D4ADD7	0.203965	0.728808	0.892776
A0A8L2R7J1	-0.182836	0.728811	0.892776
R9PXU4	-0.198672	0.729054	0.892776
D3ZZK3	0.316415	0.731703	0.895447
A0A8I6AVV4	0.228493	0.732642	0.895799
P23928	0.292191	0.732926	0.895799
P19804	0.252899	0.734313	0.896226
B0K014	0.148695	0.734335	0.896226
Q5U206	-0.293862	0.734681	0.896226
Q64428	-0.260728	0.736987	0.898467
A0A0G2JYR4	-0.224971	0.737745	0.898818
D3Z9I1	0.143359	0.739028	0.89951
A0A8I6AP42	-0.105887	0.739289	0.89951
P62138	-0.11416	0.739722	0.89951
M0RAN5	-0.169245	0.740702	0.899962
A0A8I5ZMM6	0.119398	0.741071	0.899962
F7F2F3	-0.159596	0.741505	0.899962
A0A8I5ZVK5	-0.185532	0.742103	0.900117
A0A8I6AP49	0.29576	0.742659	0.900143
D4A055	-0.419459	0.743075	0.900143
D3ZR53	0.358339	0.744195	0.900143
A0A8I5XVY2	-0.177386	0.744359	0.900143
Q6AYZ1	-0.248494	0.744595	0.900143
Q6QI86	0.24116	0.744946	0.900143
A0A8I6AG01	-0.148353	0.747405	0.902149
A0A8L2PZP1	-0.122072	0.747549	0.902149
F1M7K7	0.167746	0.748982	0.903205
D3ZES7	-0.0844397	0.74939	0.903205
D3ZJE0	0.160831	0.749839	0.903205
E9PTX9	0.278403	0.751321	0.904421
P17220	-0.188721	0.752274	0.904471
F1MAA2	0.200479	0.752308	0.904471
A0A8L2QK78	-0.14666	0.752837	0.904538
P50408	-0.156149	0.753892	0.905238
Q8R4I6	0.211981	0.755802	0.906962
A0A8L2Q1F9	0.200432	0.756875	0.907244
B1WC34	0.112636	0.758002	0.907244
P07895	-0.128471	0.758103	0.907244
G3V6P2	0.137403	0.758651	0.907244
A0A8I5ZZG4	-0.204625	0.758656	0.907244
B0BNN3	0.186192	0.759169	0.907244
A0A8I6AVL2	-0.182263	0.759355	0.907244
A0A8I5ZMT9	0.140769	0.760214	0.907442
D4A8C5	-0.254284	0.760474	0.907442
A0A0G2JZA2	-0.156374	0.761077	0.907442
A0A8I6GF49	0.113755	0.761845	0.907442
D3ZBN0	-0.188658	0.763368	0.907442
G3V728	0.143933	0.76382	0.907442
Q7TQ94-2	-0.280507	0.763873	0.907442
A0A8I6A1Q0	-0.2153	0.764354	0.907442
A0A8J8XYU9	0.188582	0.764479	0.907442
A0A8I6A691	-0.0992962	0.764506	0.907442
P15865	-0.16837	0.764781	0.907442
Q5M7A7	0.0978205	0.765665	0.907442
P46413	-0.181505	0.765684	0.907442
A0A0G2K1K3	0.145325	0.766779	0.908178
B2RZ27	-0.194249	0.768631	0.909455
A0A8I5ZNK2	0.135282	0.768808	0.909455
A0A8L2QAQ2	-0.103194	0.769594	0.909655
D3ZXP3	-0.0976248	0.769928	0.909655
G3V6H5	0.180739	0.770601	0.90972
A0A0G2K677	-0.110088	0.770933	0.90972
Q6J4I0	0.219884	0.771801	0.909987
Q99MC0	0.253324	0.772221	0.909987
P84087	0.1115	0.773093	0.909987
A0A8I5Y1E2	-0.192303	0.773398	0.909987
A0A8I6GFD2	0.172449	0.773881	0.909987
B2GUV7	-0.118688	0.774723	0.909987
P09216	0.167453	0.774893	0.909987
D3ZNA3	0.176282	0.774963	0.909987
F1M5A1	0.229369	0.776157	0.910312
A0A0G2JZ88	-0.150876	0.776191	0.910312
A0A8I5ZQE2	-0.287805	0.778414	0.912061
F1LRV6	0.166164	0.778635	0.912061
O35264	0.115067	0.779689	0.912299
P19103	0.176379	0.779792	0.912299
P63039	-0.0860805	0.782063	0.91397
Q5RKJ9	-0.113605	0.782753	0.91397
Q5FWS6	-0.208238	0.783065	0.91397
A0A8I6A8P2	0.131939	0.783961	0.91397
A0A8I6ABN0	-0.143562	0.784029	0.91397
A6IDY9	-0.116703	0.784173	0.91397
D3ZG43	0.10243	0.785354	0.91397
D3ZVQ8	0.327255	0.785766	0.91397
Q6P503	0.0816438	0.786623	0.91397
A0A8L2PYP9	-0.101193	0.786642	0.91397
A0A8L2QFU7	0.128055	0.786974	0.91397
Q62696	-0.133631	0.786977	0.91397
B2RYP4	-0.170503	0.787428	0.91397
A0A8I5ZLD3	-0.198641	0.788666	0.914585
A0A8I5ZKQ6	0.117172	0.788913	0.914585
A0A8I5ZM91	-0.121277	0.790928	0.916366
A0A8I6A091	0.150791	0.792144	0.917219
A0A8I6A4F6	0.224335	0.793073	0.917739
D3ZAK3	0.255241	0.793881	0.91812
Q62609	0.212004	0.794597	0.918393
A0A8I5ZLB7	0.112288	0.795291	0.918641
A0A8I5ZQ48	0.167922	0.797968	0.921176
A0A0G2JSR0	-0.117817	0.799196	0.922038
A0A8I6AF10	-0.111499	0.800917	0.922801
O88794	0.174145	0.800924	0.922801
A0A8I5ZKV9	0.133906	0.801727	0.922801
A0A8I6GIL6	-0.117908	0.802116	0.922801
A0A8I6ADH3	0.0864585	0.802704	0.922801
Q5M9H7	-0.0792249	0.802889	0.922801
A0A8I6APJ1	-0.122506	0.803232	0.922801
B2DD29	0.225064	0.804385	0.923571
A0A8I6A4Z8	0.0947321	0.805602	0.924414
O35094	0.0776337	0.806365	0.924735
P69897	-0.177358	0.808198	0.926282
A0A8I6ATZ5	-0.154508	0.809174	0.926846
P61206	-0.0836607	0.81002	0.92726
Q9JHU0	0.0782296	0.812463	0.9295
A0A8I6G2T3	-0.111853	0.814332	0.931082
Q5HZA6	-0.154122	0.815971	0.932399
Q56A26	0.121831	0.817276	0.932415
A0A0G2K2B3	-0.100501	0.817608	0.932415
Q1WIM1	-0.0826368	0.817857	0.932415
A0A8L2PZQ2	0.142651	0.817934	0.932415
Q8K586	-0.195942	0.818729	0.932766
D3ZC31	-0.307046	0.820788	0.933886
P61227	-0.103388	0.821144	0.933886
A0A8L2UP21	-0.224829	0.821461	0.933886
A0A8L2Q6M6	-0.11255	0.821673	0.933886
A0A8L2Q9A7	0.0693734	0.822152	0.933886
D3ZJ54	-0.128856	0.825524	0.935014
P50475	0.206568	0.825583	0.935014
M0R9X3	-0.119113	0.825722	0.935014
A0A0G2K0B6	-0.0701772	0.826358	0.935014
P47971	0.118227	0.826521	0.935014
A0A8I6ANJ3	-0.112342	0.826677	0.935014
F1LSM8	-0.196327	0.827271	0.935014
A0A8I5Y1C4	0.125542	0.828275	0.935014
D3ZE63	-0.0825019	0.828563	0.935014
A0A8L2QIY8	0.119921	0.828671	0.935014
D3ZJ78	-0.10263	0.829571	0.935014
A0A0G2JY22	0.0915566	0.82972	0.935014
A0A8L2QZ13	0.183909	0.830059	0.935014
A0A8I5ZWR6	-0.0970498	0.831193	0.935014
P50137	0.0938577	0.831213	0.935014
A0A8I5ZMD9	-0.0656884	0.831368	0.935014
A0A1W2Q6C2	0.112071	0.831485	0.935014
A0A8I5ZX82	-0.317896	0.831938	0.935014
P07632	0.0858806	0.833402	0.935852
F7FJ14	0.0801171	0.833661	0.935852
A0A8I5ZKJ8	0.081179	0.835598	0.93687
Q5RKI0	0.0787071	0.835765	0.93687
Q5QD51	-0.174457	0.836856	0.93687
A0A8I5Y8T8	0.0806313	0.836925	0.93687
G3V7L8	0.098163	0.837015	0.93687
A0A8L2UIQ9	-0.107988	0.839971	0.939628
G3V6S3	-0.184952	0.842292	0.941674
P12928	0.1337	0.846722	0.946075
A0A8I5ZKR8	-0.107318	0.84911	0.947627
P06214	0.125916	0.84977	0.947627
A0A8I6AI02	-0.0862852	0.850022	0.947627
P19939	-0.134941	0.850091	0.947627
Q9Z0J5	0.128519	0.851035	0.948126
A0A0H2UHL5	-0.101387	0.853895	0.950759
A0A8L2UK94	0.0714611	0.854642	0.951038
Q6KC51	0.101676	0.857444	0.953104
A0A8I5ZM70	0.127216	0.857495	0.953104
Q9EQX9	0.0578449	0.858762	0.953365
A0A0G2K8N6	-0.0719304	0.858987	0.953365
A0A8I6AL87	-0.12462	0.859224	0.953365
A6IPG1	-0.0941847	0.86027	0.953973
G3V6W6	0.0851786	0.862123	0.955474
P30427	-0.0786343	0.864019	0.956737
M0RC66	-0.102701	0.865591	0.956737
A0A0G2JZ56	0.133743	0.866128	0.956737
A0A8I5ZKW8	0.103731	0.866916	0.956737
A0A8I5ZM72	-0.146753	0.867413	0.956737
D3ZN46	0.0782782	0.867593	0.956737
D3ZQM0	-0.219273	0.867954	0.956737
D4A3M8	0.169374	0.867958	0.956737
A0A8I5YBG7	-0.105077	0.868916	0.956737
Q5U211	0.109215	0.869608	0.956737
F1LV89	-0.0932705	0.869626	0.956737
M0R9X8	-0.0559889	0.870023	0.956737
P14841	-0.0843766	0.870056	0.956737
A0A8I6B0E2	0.185926	0.870463	0.956737
D4A7Y1	-0.140257	0.87076	0.956737
Q9QXQ0	-0.0796342	0.871963	0.957509
D4ABS5	-0.0741167	0.874323	0.958669
M0RCX0	-0.169632	0.874482	0.958669
Q5XIH7	0.0660629	0.875168	0.958669
G3V846	-0.104933	0.875305	0.958669
A0A8I5Y0Y2	-0.124556	0.875637	0.958669
F7EXQ7	0.0902448	0.876025	0.958669
Q6IUR5	-0.20375	0.878293	0.960088
A0A8I5Y830	-0.0442851	0.87854	0.960088
A0A8I5ZUK2	-0.115688	0.879068	0.960088
Q641Y8	-0.0890349	0.879328	0.960088
P36953	0.237031	0.880418	0.960729
A0A8L2Q0Z9	-0.0863213	0.883319	0.96294
A0A8I6AL93	0.0783053	0.88345	0.96294
A0A0G2JUT1	-0.0510966	0.884639	0.963423
P41562	0.051314	0.885192	0.963423
P28073	0.134425	0.885589	0.963423
A0A8I6G502	0.0571678	0.885906	0.963423
P07483	-0.0485437	0.887281	0.96392
A0A096MJQ1	0.0603261	0.888018	0.96392
M0R9L0	0.058538	0.888598	0.96392
A0A8I6AL00	-0.060787	0.888736	0.96392
Q64559-1	-0.0626266	0.889587	0.96392
A6KNE7	0.0625042	0.889819	0.96392
A0A0H2UHU0	0.0451103	0.890972	0.96392
P58775-2	-0.0765126	0.892035	0.96392
Q02563	-0.0730116	0.892379	0.96392
A0A8I5YBE0	0.0484082	0.892383	0.96392
D4A8U9	0.0655355	0.892461	0.96392
D3Z9C7	-0.106095	0.892909	0.96392
A0A0A0MY48	0.092862	0.893239	0.96392
G3V9M3	-0.0865728	0.893628	0.96392
Q8K3E7	-0.0958097	0.893918	0.96392
Q6AXS5-2	0.0624002	0.895252	0.964815
A0A8I6GK95	0.0570837	0.896356	0.9654
A0A8I6ANQ3	-0.0520812	0.898424	0.9654
Q9R1T1	0.0634714	0.898449	0.9654
A0A8I5ZPD2	0.0568922	0.898789	0.9654
A0A8L2QDI1	0.0672667	0.898923	0.9654
D4A233	0.131809	0.899035	0.9654
P19527	-0.11527	0.899325	0.9654
A0A8I5ZK49	-0.0818132	0.900072	0.96566
A0A8I6GCE4	0.0816281	0.900599	0.965684
Q8VD52	0.0781984	0.901391	0.965993
A0A8I5ZUB6	-0.0467048	0.902207	0.966326
P26431	-0.0746456	0.903467	0.967134
P04636	-0.0366385	0.904248	0.967403
G3V9T7	0.0358929	0.904729	0.967403
P62859	-0.0508078	0.905751	0.967956
D3ZGS3	-0.0857661	0.907371	0.969145
Q5XIF6	-0.0775292	0.908178	0.969451
A0A8I6A239	-0.0642229	0.90909	0.969451
A0A8I6AKN1	0.0597688	0.909177	0.969451
A0A8L2QPE1	0.0530228	0.91148	0.970988
A0A0H2UHI1	0.0593496	0.91167	0.970988
A0A8I6A6F3	-0.0554454	0.91214	0.970988
A0A8L2R644	0.0390374	0.913376	0.97148
A0A8L2Q4P2	0.036891	0.914104	0.97148
G3V8K2	0.100897	0.914527	0.97148
P52555	-0.039378	0.914633	0.97148
A0A8L2QBS3	0.0367506	0.915643	0.972014
A0A8I6GA62	-0.0256342	0.91826	0.973049
A0A8L2Q170	-0.055511	0.918524	0.973049
P18666	0.0495041	0.918991	0.973049
A0A8I5ZWK4	-0.175722	0.919247	0.973049
F1LT36	0.047996	0.919335	0.973049
F1LRI7	0.0329032	0.919668	0.973049
A0A8I6A522	-0.0388939	0.923428	0.975935
P29266	-0.0529181	0.92416	0.975935
A0A8L2Q6S9	0.0760474	0.92441	0.975935
A0A8I6A2P1	-0.0314525	0.924436	0.975935
A0A0G2K330	-0.0406913	0.925061	0.976057
D3ZFU9	-0.0724244	0.928336	0.978973
A0A8I5ZPF0	-0.0533293	0.928982	0.979114
A0A8L2QSS8	0.0320023	0.930367	0.979292
A0A8I5XVU7	0.0355122	0.930458	0.979292
F1LTN6	0.0433134	0.930693	0.979292
A0A8I6AM09	-0.07894	0.931197	0.979292
A0A8L2QWG8	-0.0438511	0.932287	0.979405
M0R9N8	0.0391171	0.932998	0.979405
Q4KMA2	0.0369069	0.933464	0.979405
A0A0G2K3Z9	-0.0261343	0.933658	0.979405
F7EPH4	0.0422275	0.934146	0.979405
P07936	0.0466654	0.934375	0.979405
D4AAE9	-0.108219	0.935641	0.979513
P61765	-0.0358947	0.935806	0.979513
A0A8I6A4U0	0.0435429	0.936013	0.979513
F1LPM3	0.0494952	0.936525	0.979513
A0A8I6G9P9	-0.0404526	0.938045	0.980567
Q63525	0.0313717	0.940031	0.981035
Q4FZU0	-0.0234293	0.940195	0.981035
M0R3N4	-0.0478156	0.941032	0.981035
Q9EQS0	0.0357971	0.941295	0.981035
G3V758	0.0304022	0.942183	0.981035
D3ZNS7	-0.0919686	0.942624	0.981035
A0A8I5ZKJ3	0.0233001	0.942983	0.981035
Q63228	-0.0359477	0.942997	0.981035
A0A8I5ZP79	-0.066452	0.943351	0.981035
A0A8I6GGP1	-0.0280725	0.943836	0.981035
A0A8I5ZP70	-0.0248166	0.944131	0.981035
P30009	-0.0387681	0.944658	0.981051
A0A0G2KA54	0.046421	0.945198	0.981079
A0A8I5Y1V3	-0.0256558	0.946699	0.982104
Q5XI72	0.0231643	0.948763	0.983712
Q4KM71	0.0373716	0.950239	0.984185
P13233	0.0314157	0.950301	0.984185
A0A8L2QUG0	0.0497911	0.951807	0.984185
A0A8L2QT13	-0.0416146	0.952015	0.984185
A0A8I6A1R5	0.0380713	0.952137	0.984185
A0A8I5ZWR4	0.0275246	0.952305	0.984185
A0A8I6A0Q5	0.0325626	0.953073	0.984448
A0A8I5Y0C0	0.0379832	0.954158	0.985037
Q99068	-0.0301603	0.955439	0.985828
Q5BJP3	-0.0195444	0.957699	0.987627
A0A0G2K162	-0.0250686	0.958294	0.987708
P04692-3	-0.0518141	0.958921	0.987822
A0A8I6A9A8	0.0336701	0.95993	0.988012
A0A8I6AES4	-0.0786941	0.960137	0.988012
P0DJJ3	-0.0254574	0.960675	0.988035
A0A0G2JVE8	0.0232364	0.961659	0.988515
Q63797	0.0152721	0.963171	0.989031
Q91ZN1	-0.0219493	0.963587	0.989031
P20788	-0.0137204	0.964975	0.989031
P49911	0.0149352	0.965596	0.989031
P02401	-0.0175441	0.965644	0.989031
A6KJF6	0.0197135	0.965764	0.989031
A0A8I5ZXU5	0.0251929	0.965778	0.989031
A0A8I6ASZ5	-0.0259666	0.967174	0.989368
A0A8I5ZUN1	0.0218308	0.967212	0.989368
A0A8L2Q799	-0.0206771	0.967657	0.989368
A0A8L2Q447	0.0131368	0.969692	0.990919
Q04940	0.0235221	0.97033	0.991042
F1LQ91	-0.0229277	0.972479	0.992021
Q5GFD9	0.017521	0.973811	0.992021
M0R719	-0.012603	0.973846	0.992021
Q63610-2	0.0295532	0.974328	0.992021
A0A8L2QA00	0.0114876	0.974588	0.992021
A0A8I6AGW9	-0.0242271	0.975268	0.992021
M0RC65	-0.0158917	0.975428	0.992021
Q5FVI6	0.0117489	0.975435	0.992021
A0A8I6GLF3	0.0096386	0.976706	0.992394
A0A8I6A9C1	0.0225679	0.976892	0.992394
P04762	-0.00948271	0.977358	0.992394
A0A8I5ZR44	0.0157822	0.978982	0.993516
P58200	-0.0113876	0.980921	0.994434
A0A8I6AKB2	0.00924253	0.981007	0.994434
A6K6W3	0.0265129	0.981445	0.994434
A0A0G2K7G7	0.0237882	0.983532	0.994791
A0A8L2Q875	-0.00984301	0.983724	0.994791
D3ZQT0	0.0108484	0.984331	0.994791
A0A8I6GHL9	0.0168144	0.984422	0.994791
P82995	0.00744959	0.98464	0.994791
P17955	0.0118759	0.98572	0.994791
A0A8I5ZMR6	0.00830536	0.985773	0.994791
Q03626	-0.00978615	0.98728	0.994791
Q9Z269	-0.008704	0.987618	0.994791
A0A8I5YC62	-0.00623464	0.987667	0.994791
G3V6V1	-0.00671892	0.987669	0.994791
A0A8I6G5V9	0.00663173	0.988034	0.994791
P08082	0.00597489	0.988803	0.995042
A0A096MJU0	-0.0154579	0.989626	0.995346
D4A133	-0.00531591	0.991638	0.995412
D4A1B8	0.012129	0.993276	0.995412
A0A8I5ZUV1	-0.00347	0.993336	0.995412
D4AB01	0.00435734	0.993517	0.995412
F7F9K9	0.004236	0.993659	0.995412
P19945	0.00470745	0.993772	0.995412
Q4KM65	-0.00554213	0.994123	0.995412
Q91ZW1	0.00451582	0.994255	0.995412
P11167	-0.00322139	0.994372	0.995412
A0A8I5Y8H6	0.00204854	0.996175	0.996696
A0A8I6G5W8	-0.00209674	0.997595	0.997595

## Sheet: PDCPY_vs_PD
Accession	logFC	P.Value	adj.P.Val
D3ZNZ9	-2.83986	2.62093e-07	0.000501646
Q7TP47	2.46971	7.43055e-07	0.000711104
A0A8I6AMT9	2.86726	1.96673e-05	0.0111701
A0A8J8Y4Y9	2.08348	2.3344e-05	0.0111701
A0A8I5ZV49	1.72709	9.66527e-05	0.0312111
P97546	2.08029	9.78404e-05	0.0312111
A0A8I6A7I8	-1.35444	0.000146159	0.0366259
Q6MG48	3.25786	0.000153086	0.0366259
D3ZMM4	1.70126	0.000238334	0.0506856
B5DF91	1.41337	0.000299725	0.0573674
G3V8C4	2.34478	0.000349797	0.0575576
A0A8I6A3W0	2.48683	0.000379721	0.0575576
A0A8I6AH92	2.43831	0.000390934	0.0575576
D3Z955	1.75072	0.000479431	0.0652628
A0A8L2QIW0	-1.36007	0.000511464	0.0652628
A0A096MIT7	2.32163	0.000625228	0.0712646
A0A8I6AGY8	1.95861	0.000632966	0.0712646
A0A8I6AL67	1.76823	0.000933528	0.0960038
Q6B345	2.63001	0.000953016	0.0960038
A0A8L2Q2U6	1.26216	0.00108716	0.104041
D3ZZ44	2.2737	0.00138701	0.126416
A0A0G2KB58	1.68498	0.00147433	0.127156
Q925G1	2.74152	0.00163949	0.127156
Q5XI34	-1.87616	0.0016759	0.127156
Q5XIT1	-0.813683	0.00170073	0.127156
Q9JK11-3	-1.52956	0.00178109	0.127156
A0A8L2UIH0	1.3654	0.00183732	0.127156
A0A8L2UJ74	1.27384	0.00194358	0.127156
Q9R0I8	1.87069	0.00196737	0.127156
A0A8I6AHY3	-2.48699	0.00199305	0.127156
A0A0G2JT78	-2.38091	0.00235852	0.14562
A0A8I6GIA0	-1.04959	0.00251399	0.150368
E9PT29	2.7317	0.00285264	0.165453
A0A8I6APC7	-1.01159	0.00304996	0.168029
A0A8L2Q4K9	1.73804	0.00307264	0.168029
A0A0G2JY22	1.35702	0.00334658	0.177019
A0A0G2K9J0	-2.00837	0.003422	0.177019
A0A8I6AUZ1	-1.36076	0.00393757	0.198329
A0A8I6AHK4	2.27891	0.00412108	0.201306
A0A8I6A3U9	1.87479	0.00439302	0.201306
Q925Q9-6	2.18071	0.00451399	0.201306
A0A8I6A6F3	-1.54189	0.00452746	0.201306
A0A8I6B4B1	1.94252	0.00461911	0.201306
A6J3F9	1.61597	0.00471358	0.201306
Q4V8C3-2	-2.75695	0.0047329	0.201306
A0A0G2JUI0	-1.06003	0.00506681	0.210824
A0A096MKB7	0.953161	0.00542267	0.216518
Q5XI72	1.07988	0.00542992	0.216518
P04903	3.19224	0.00580815	0.226673
A0A8I6ASS6	-1.56379	0.00592145	0.226673
P10760	-1.06448	0.00622844	0.23375
P62804-2	-2.58449	0.00646073	0.237804
Q5I0P2	1.27319	0.00674862	0.243099
D3ZAI6	1.37287	0.00685858	0.243099
Q6QI86	-2.12336	0.00745211	0.251695
A2VCW8	-1.08722	0.00748568	0.251695
A0A8I6GKM8	1.25581	0.00749561	0.251695
P24368	-0.826223	0.00819623	0.257146
F7EPH4	1.44343	0.0082645	0.257146
A0A8I6AL38	1.37766	0.00840153	0.257146
A0A8I6AK73	-1.60206	0.00848347	0.257146
A0A0G2K038	2.90702	0.00851357	0.257146
Q63862	1.93326	0.00858228	0.257146
P10687	1.47728	0.00864308	0.257146
A0A8I6AKB0	-2.1725	0.00873277	0.257146
P46462	-0.974352	0.00920524	0.261762
P18596-1	1.36561	0.00937124	0.261762
A0A8L2QIY8	1.53409	0.00944055	0.261762
F1LMX1	-1.00317	0.00957812	0.261762
P13233	-1.3916	0.00963759	0.261762
A0A8L2QG05	-1.07194	0.00976378	0.261762
A0A8I6AGA8	1.61705	0.00984684	0.261762
A0A8L2R1F7	3.34116	0.0100763	0.264191
A0A096MJT3	0.699572	0.0103849	0.264496
A0A8L2UQ79	-1.46512	0.0104862	0.264496
A0A8L2R4Z5	1.4149	0.0107339	0.264496
P17955	1.80145	0.0107638	0.264496
G3V949	-0.848579	0.0110439	0.264496
A0A0G2JY08	-2.05127	0.0112867	0.264496
A0A0G2JZH0	-0.945287	0.0112959	0.264496
A0A8I5ZQG4	-1.56937	0.0113133	0.264496
A0A8L2QEA3	-1.17778	0.0113316	0.264496
A0A0G2K1L5	2.2346	0.0119079	0.273774
A0A8L2QTH1	1.67426	0.0120809	0.273774
A0A8L2Q170	-1.44539	0.0121582	0.273774
M0R7M8	-1.30529	0.013084	0.287154
A0A8I6ANJ3	1.34825	0.0131978	0.287154
A0A8L2QBL5	-2.14307	0.0133706	0.287154
A0A8I6AKB2	-1.0169	0.013504	0.287154
Q5XIP0	1.28968	0.0136401	0.287154
A0A8I5ZUY9	-1.1259	0.0136526	0.287154
Q56A26	-1.37424	0.0138839	0.288846
D4A3K5	3.66006	0.0142729	0.290941
M0RD14	2.71263	0.0144468	0.290941
P84092	-0.754784	0.0144875	0.290941
Q6AXW1	-1.28854	0.0145927	0.290941
A0A8I5ZM10	1.42559	0.0148936	0.291234
D4A3M8	2.62479	0.0149117	0.291234
A0A8L2R781	1.16918	0.0152963	0.29514
P10715	-1.89634	0.0157326	0.29514
G3V6S3	2.37161	0.0158031	0.29514
G3V6P2	-1.14019	0.0158149	0.29514
A0A8L2R156	-2.29676	0.0160061	0.29514
A6HD62	1.80381	0.0160369	0.29514
A0A8I5ZLW8	-1.00325	0.0162264	0.295498
D4A8N3	1.81141	0.0163651	0.295498
A6K8N6	1.557	0.0167942	0.298161
F1LNW6	1.332	0.0168241	0.298161
A0A8L2QAQ2	-0.884293	0.0173499	0.300389
A0A8I6ASF5	1.43045	0.0176988	0.300389
M0R566	1.19335	0.0179944	0.300389
A0A0G2K0J2	1.47759	0.0180463	0.300389
A0A8I6ALW9	2.60916	0.0180585	0.300389
B1WBS4	1.54991	0.0181702	0.300389
Q63617	1.28393	0.0182285	0.300389
F7EU69	-0.842708	0.0186378	0.300389
A0A0G2K5C6	-0.769359	0.0188081	0.300389
D3ZJR1	1.61701	0.0189717	0.300389
A0A8I6AJV3	0.770387	0.0189752	0.300389
P59215	-1.44688	0.0190782	0.300389
Q64303	-2.22149	0.0191748	0.300389
A0A8I5ZZV2	-0.846505	0.0192752	0.300389
G3V699	1.06616	0.0194316	0.300389
F1M5B1	1.92176	0.0196966	0.300389
F1LV89	1.39561	0.0197123	0.300389
Q04940	1.55267	0.0197749	0.300389
A0A8I6AQI9	0.969639	0.0202783	0.304002
A0A8I6A4C1	2.01022	0.0203303	0.304002
A0A0G2JSR7	1.18107	0.0208729	0.306867
Q5M7A7	0.796355	0.0210207	0.306867
A0A8I5ZJE8	0.76294	0.021051	0.306867
A0A8I6GJY6	0.847496	0.021593	0.306867
F1LT35	-1.27126	0.0216915	0.306867
D3ZXP3	-0.804487	0.0218194	0.306867
P05545	1.84893	0.021929	0.306867
A0A0G2JT93	2.04969	0.0219316	0.306867
D4A5A6	1.0728	0.0219649	0.306867
A0A8I6AMG4	1.08461	0.0221641	0.307406
P52481	0.879692	0.0236823	0.322744
Q5FWY5	-1.11747	0.0239234	0.322744
D4A5L9	-0.8611	0.0239931	0.322744
P62138	-0.812099	0.02423	0.322744
A0A8I6GL35	1.41412	0.0247017	0.322744
P97536	-0.637979	0.0247529	0.322744
A0A8L2QEP8	-0.564412	0.0248253	0.322744
A0A8I6AG01	1.08352	0.0248499	0.322744
A0A8I6ASL3	1.59124	0.0248864	0.322744
Q00566-2	1.79833	0.0249608	0.322744
P00762	1.19875	0.0251248	0.322744
D3ZKQ4	-1.23779	0.0254411	0.324628
B2RZC6	-0.872664	0.0256767	0.325465
A0A0G2K5F4	-1.86559	0.0264257	0.330634
A0A0G2K872	-0.98121	0.02643	0.330634
Q641Z6	2.11551	0.0269132	0.332118
D3ZIC4	-1.02704	0.0269752	0.332118
A0A8I6A691	-0.765924	0.0272918	0.332118
A0A8I5Y9T8	1.04329	0.0273211	0.332118
A0A8I5XVG9	-0.70676	0.0274162	0.332118
D3ZYN7	1.27249	0.0279801	0.334724
Q63598	1.43409	0.0279811	0.334724
A0A096MK46	1.06213	0.028156	0.334724
M0R7B4	-1.17774	0.0289809	0.339837
D3ZT36	-0.657735	0.0291145	0.339837
A0A0G2K502	1.21191	0.0291187	0.339837
A0A1W2Q660	1.17141	0.029402	0.341063
G3V8V3	2.71505	0.0296121	0.341431
A0A8I5Y6E8	-0.907617	0.0299038	0.34156
A0A8I6A7P3	-0.605749	0.030135	0.34156
Q9EPH8	-1.11611	0.0301586	0.34156
P69682	-0.877834	0.0304391	0.342709
A0A8I6A0J2	1.52367	0.0307786	0.342941
A0A8L2R800	2.33048	0.0309047	0.342941
Q5RJL0	-0.99076	0.0311016	0.342941
Q63345	-1.35009	0.0311765	0.342941
F1LRJ9	-1.81246	0.0318104	0.345245
Q9EQS0	1.08949	0.0319572	0.345245
A0A8I6A3I5	1.76507	0.0319945	0.345245
P63039	-0.695116	0.0323789	0.345245
A0A8L2QPP4	-2.20043	0.032453	0.345245
F1LTN6	1.11257	0.0324682	0.345245
A0A0G2K929	0.790954	0.0331636	0.349439
A0A8I6G4T5	1.07385	0.0333061	0.349439
A0A8W1ATD7	-1.62119	0.0334452	0.349439
D3ZIE1	-0.775637	0.0339263	0.349439
F1LMR7	0.942887	0.0339477	0.349439
A0A8I6G7X3	1.07099	0.033958	0.349439
A0A8L2QFM9	1.13241	0.0342896	0.350965
A0A8I6GKE9	-0.905	0.0350069	0.35436
F1MA18	2.22611	0.0350796	0.35436
Q5U206	1.90343	0.0351768	0.35436
A0A8I6AI74	0.768881	0.036001	0.36042
Q99NA5	-0.73206	0.036155	0.36042
A0A8I6AWM3	-1.01369	0.036652	0.360519
A0A8L2UIQ9	-1.16436	0.0366945	0.360519
A6K6W9	-0.579829	0.03673	0.360519
A0A8I5YC74	0.724505	0.0371905	0.362176
P04466	1.72498	0.0375399	0.362176
B2GUV7	0.897428	0.0376943	0.362176
A0A0G2JVD4	1.78758	0.0379395	0.362176
A0A8I5ZVH7	-0.96542	0.037978	0.362176
Q6AXU6	1.21369	0.0380341	0.362176
A0A8I6A634	-1.11751	0.039608	0.373798
G3V644	-0.779679	0.0396453	0.373798
G3V6H5	-1.32015	0.0405766	0.380631
Q6QI48	1.39175	0.0407676	0.380631
A0A8L2Q4B4	1.53792	0.0412014	0.381972
A0A8J8XUY4	-1.68191	0.041492	0.381972
A0A8I5ZPM1	1.23998	0.0417375	0.381972
M0R3X7	0.721149	0.0417675	0.381972
A0A8I6GF49	-0.793735	0.0419091	0.381972
P17105	0.996863	0.0426472	0.384954
Q03344	-0.795927	0.0428082	0.384954
G3V6V1	-0.91565	0.0428397	0.384954
P07722	-1.01941	0.0432215	0.38657
Q304F3	1.40878	0.0443231	0.394579
A0A0G2K2V7	0.832474	0.0445946	0.395158
A0A0G2K0F3	-2.06604	0.0452219	0.39887
P15865	-1.16848	0.0454623	0.39915
P19939	1.48003	0.0459051	0.401198
A0A8L2Q799	-1.05506	0.0463684	0.402133
Q5RKJ9	-0.85118	0.0465178	0.402133
D3ZAU6	-0.811558	0.0466424	0.402133
P01048	-2.69611	0.0475167	0.402287
Q62696	-1.01626	0.0475954	0.402287
F7F0R0	1.15496	0.0476902	0.402287
A0A8I5ZQD4	1.03961	0.0477031	0.402287
F1M6W1	1.59451	0.0477112	0.402287
A0A8I6A931	-0.908183	0.0494276	0.414931
A6HK92	-1.52099	0.0505629	0.422169
A0A8L2PZP1	-0.767391	0.0508173	0.422169
A0A8L2Q9A7	-0.623578	0.0512408	0.422169
P0DJJ3	-1.043	0.0513805	0.422169
A0A8L2QCG7	-1.27749	0.0514358	0.422169
A0A8I6A2P1	-0.669122	0.0516132	0.422169
F1LRK1	1.88627	0.0518706	0.422469
A0A8I6GLH2	-0.670869	0.0524113	0.424626
A0A8I5ZPD2	-0.898526	0.0525791	0.424626
Q5XI32	1.32773	0.053382	0.426956
Q6IUR5	2.65919	0.0536932	0.426956
A0A8I6AH91	-1.62781	0.0537481	0.426956
P60203	-1.30799	0.0537599	0.426956
A0A8I6GFD2	1.19614	0.0542183	0.428817
G3V6Y6	-0.703638	0.0554465	0.436726
Q63041	1.73124	0.0562116	0.439103
A0A8L2UI37	2.24356	0.056612	0.439103
Q68FR6	-1.08325	0.0566397	0.439103
Q80Z30	-1.91594	0.0566658	0.439103
A0A8L2QWG8	-1.01392	0.0576453	0.443249
A0A8I5ZMD9	0.605131	0.0579085	0.443249
A0A8I6AJB8	-0.614437	0.0581596	0.443249
F1MAM6	-0.744804	0.0583075	0.443249
A0A8I6B3A4	0.73705	0.0583588	0.443249
D3ZUY8	1.11215	0.0591643	0.444863
A0A8I6A8I6	-1.4229	0.0592149	0.444863
A0A0U1RRP1	-1.27094	0.0592685	0.444863
A0A0H2UHB7	-1.49187	0.0600467	0.448772
B2RYP4	1.22786	0.0602584	0.448772
A0A8I6ATM0	-0.685039	0.0605096	0.448897
A0A8I6AW38	-2.07129	0.0609592	0.450486
A0A8I6AL89	1.02371	0.0612887	0.451179
B5DEQ4	-0.711501	0.0618001	0.453201
A0A0G2K999	0.953403	0.0620873	0.453569
Q02874-1	-1.12962	0.0639021	0.463368
A0A0G2JUP3	1.37711	0.06394	0.463368
P63170	1.20888	0.0641549	0.463368
G3V7X5	-0.605811	0.0644009	0.463396
P43278	-1.09345	0.0649862	0.46351
A0A0G2K1M8	1.27084	0.0650954	0.46351
Q68FU3	-0.75626	0.0652944	0.46351
Q63560	-0.747209	0.0653854	0.46351
A0A8I6A708	0.916489	0.0666453	0.467672
A0A8I5ZMR6	0.881388	0.0668308	0.467672
Q4V8F6	-0.871899	0.0677352	0.467672
A0A0G2JWR2	0.570055	0.0677443	0.467672
A0A8I6A452	1.31737	0.0678214	0.467672
A0A8I6GLM2	-1.13835	0.0681822	0.467672
F1M8G9	-1.02236	0.0683968	0.467672
A0A8I6AS05	-1.62366	0.0686187	0.467672
A0A0G2K8V2	-1.51246	0.0686882	0.467672
O35077	-1.01137	0.0688214	0.467672
P27926	2.01642	0.0688709	0.467672
A0A8I6ABE3	-0.715847	0.0690582	0.467672
A0A8L2QK91	-0.822426	0.0693438	0.467672
A0A8I5ZUU4	-0.808218	0.0697814	0.467672
A0A8L2QDB6	0.709483	0.0699042	0.467672
F1MAA2	-1.18615	0.0700639	0.467672
P54283	-1.64001	0.0703108	0.467672
A0A8I5ZQA3	-0.658529	0.0708003	0.467672
G3V9N0	1.23972	0.0708206	0.467672
A0A8L2QLW7	-0.623812	0.0710892	0.467672
Q6P6V0	-0.902542	0.0711037	0.467672
A0A8I6AI52	0.970894	0.0719539	0.468031
P09811	-0.760647	0.0720241	0.468031
A0A8I6A8K3	-0.592919	0.0720308	0.468031
A0A0G2K0A9	-0.553164	0.0721364	0.468031
D4A164	1.18706	0.073383	0.47293
G3V714	1.22933	0.0735894	0.47293
A0A8I5ZM72	1.62076	0.0736327	0.47293
A0A8I5ZUK2	1.39939	0.0741346	0.473124
A0A8I5ZZX8	-0.586657	0.074214	0.473124
P35332	1.18966	0.0744045	0.473124
A0A0G2JTH4	-0.573236	0.0753297	0.473487
A0A8I5ZMM6	-0.660837	0.0756404	0.473487
P84039	0.583385	0.0756884	0.473487
A0A8L2Q453	1.23601	0.0759342	0.473487
Q6IRK9	-0.728366	0.0759816	0.473487
A0A8I5ZXD7	-0.824127	0.0761193	0.473487
M0RDG0	1.39262	0.0764033	0.473487
A0A0G2JWJ9	1.40652	0.0764947	0.473487
D3ZFQ8	-0.640208	0.0771798	0.473487
A0A8I5ZK45	-0.705158	0.0773641	0.473487
A0A8I6GAH4	-0.969136	0.077437	0.473487
F1LRZ7	-0.784814	0.0777442	0.473487
P69736	0.795762	0.0781343	0.473487
A0A8I6ANQ3	-0.740001	0.0781936	0.473487
A0A0G2K8N6	0.733807	0.0783571	0.473487
F7FA04	1.60592	0.0787998	0.473487
A0A8I5Y9M9	1.40691	0.0790775	0.473487
F2Z3Q8	-1.11618	0.0791351	0.473487
F1LML7	-1.78295	0.0793488	0.473487
D3ZEI4	1.14381	0.0794093	0.473487
Q6QI16	-2.52101	0.0810962	0.482
A0A8I6GKK7	1.36402	0.0813735	0.482
F1LSN6	-0.839303	0.0815925	0.482
A0A0G2K162	-0.858183	0.0819551	0.482653
A0A8I6AVV4	-1.19117	0.0831611	0.487745
A0A8I6AKQ3	1.18401	0.0833294	0.487745
F1LQI1	-0.63098	0.0841993	0.491334
A0A8J8XRQ3	-0.89674	0.0846185	0.492279
A0A8I6AB47	0.746159	0.0851068	0.49362
G3V6S0	-0.729424	0.0858054	0.494726
A0A0G2JSV0	-0.782292	0.0861443	0.494726
Q9Z269	-0.989384	0.0862879	0.494726
D4AA63	-0.624002	0.0865638	0.494726
A0A8I6A9A8	-1.18095	0.08659	0.494726
O35244	-0.650193	0.0874454	0.498127
A0A8I5ZPY8	-1.26198	0.0878216	0.498785
D4AA93	1.3287	0.0883901	0.499177
A0A0G2JSW3	-0.834425	0.0884123	0.499177
A0A8I5ZUQ5	0.99694	0.088786	0.499813
Q4KLG5	2.11677	0.0891561	0.500424
A0A8I6A7V6	-1.02486	0.0897225	0.501768
A0A8I5XWW6	-1.22729	0.0899198	0.501768
A0A8L2Q0J0	-0.614093	0.0910212	0.506438
Q63429	0.698536	0.0916661	0.508362
A0A8I6AVR1	0.741889	0.0920903	0.508362
A0A8I5ZUN1	-0.917915	0.0924769	0.508362
A0A8I6AUS6	1.9698	0.0924993	0.508362
A0A8L2UHD3	1.37428	0.0926951	0.508362
A0A0G2JVE8	-0.833827	0.0930749	0.508987
Q05962	-0.940815	0.0936925	0.509268
Q63941	0.944144	0.0938729	0.509268
D4ADT9	1.47876	0.0939245	0.509268
A0A8I5Y7T7	-0.522003	0.0950578	0.511991
P00507	0.876591	0.095184	0.511991
A0A8I6ABX9	0.944856	0.0954356	0.511991
Q6MGC4	-0.55817	0.0954968	0.511991
D3ZH23	-1.49402	0.0961973	0.512168
Q7M0E3	-0.904689	0.0962337	0.512168
A0A8L2PY67	1.17467	0.0967837	0.512168
E9PT83	-1.84956	0.0968094	0.512168
Q641Y2	1.05064	0.0970563	0.512168
Q9Z1E1	0.49946	0.0971354	0.512168
D3ZC31	2.29921	0.0982134	0.515156
Q8VI04	0.507073	0.0982403	0.515156
A0A8I6AQS8	-0.773008	0.0987902	0.516624
F1LQW8	0.944552	0.0999068	0.519808
A0A8I6ABN0	0.883278	0.100052	0.519808
A0A8I6A0Q5	0.93322	0.100214	0.519808
A0A8I6AQ32	-1.04821	0.100694	0.520888
A0A0G2K4Q5	2.15383	0.101371	0.521747
A0A8I5Y1V3	-0.644662	0.101501	0.521747
A0A8I5ZLU6	-0.910109	0.101678	0.521747
A0A8I6AFH7	1.60095	0.102224	0.523145
A0A8I6GHL9	-1.44175	0.102608	0.52371
A0A8I6G2K3	1.17005	0.104137	0.529048
A0A8I5ZND6	-0.779323	0.104206	0.529048
Q8CG09	-0.971624	0.104778	0.529964
D4A6U4	-1.59793	0.105159	0.529964
O35095	-0.792959	0.105284	0.529964
D3ZVM5	1.18376	0.105494	0.529964
A0A8L2Q5C4	-0.996519	0.105859	0.530304
A0A8I6GHH3	-0.824586	0.10638	0.530304
Q5U318	-0.77375	0.106393	0.530304
Q01728-3	-0.630695	0.10696	0.531743
A0A8I6A070	-0.829907	0.108333	0.537158
A0A8I5ZJL1	-0.851358	0.10861	0.537158
A0A0G2K3P1	-1.11753	0.110166	0.543441
G3V9T7	-0.490331	0.110448	0.543441
Q8R478	1.56096	0.11245	0.549374
A0A8I6GMR8	0.443545	0.11258	0.549374
A0A8I5Y1J2	-1.28078	0.11276	0.549374
A0A8I5ZZR2	1.38822	0.112852	0.549374
B0BNM1	-0.853207	0.11309	0.549374
A6IAZ2	-0.77969	0.113555	0.55024
A0A8L2QEN5	-0.62703	0.115193	0.555725
A0A8I6ABL6	-0.551556	0.115363	0.555725
A0A8L2Q7A1	-1.02054	0.115558	0.555725
A0A8I6A252	0.79281	0.116202	0.557359
A0A8I6A435	-0.965886	0.11664	0.557359
Q9WVA1	-0.49995	0.116772	0.557359
A0A8I6ALX8	-0.897644	0.117289	0.557731
F8WFM2	-0.471367	0.117432	0.557731
M0R4I3	-0.492661	0.118508	0.560891
P19234	0.672101	0.118684	0.560891
D4A500	0.843269	0.119547	0.562552
S4VP54	-1.27967	0.119623	0.562552
A0A8I6A4H6	-1.11901	0.120689	0.56501
A0A8I6GEY4	0.780245	0.120736	0.56501
A0A8I5ZRJ6	0.906543	0.121515	0.56727
B0LPN4-3	0.485562	0.122513	0.570533
A0A8I5ZX08	0.727734	0.123155	0.570836
A0A8I6A1D7	1.2196	0.123189	0.570836
A0A8I6GK95	-0.690272	0.123472	0.570836
Q6NYB7	-0.559626	0.124018	0.571476
A0A8L2Q3U4	0.889615	0.124469	0.571476
A0A8I5Y879	-0.690063	0.124953	0.571476
A0A8L2QCP8	0.823211	0.125058	0.571476
D4A7Z5	1.03385	0.125405	0.571476
A0A8I6ATZ5	1.00158	0.125576	0.571476
D3ZJ54	-0.914806	0.125701	0.571476
P04785	-1.40402	0.126128	0.57187
A0A8I5Y0C0	1.03258	0.126385	0.57187
P11762	-0.771407	0.12689	0.572802
A0A8I6AL99	-1.37839	0.127663	0.573585
F1LX07	-0.995648	0.127663	0.573585
P61206	-0.540432	0.128496	0.575675
P01041	0.869102	0.12873	0.575675
Q5XIH3	-0.697174	0.129593	0.577884
P62944	-0.821172	0.129828	0.577884
F8WFS9	1.08258	0.131476	0.58356
R9PXU4	-0.882388	0.13173	0.58356
M0RD03	-0.49042	0.132018	0.58356
Q03555-5	-0.736714	0.132417	0.583979
G3V846	-1.02554	0.13322	0.585892
A0A8L2QX46	-0.986556	0.133463	0.585892
A0A8L2Q4P2	-0.523322	0.13413	0.587471
A0A0G2K528	-0.682575	0.134754	0.5876
Q5XIH7	-0.642255	0.134773	0.5876
F7F9K9	0.810929	0.136274	0.590465
F7EWK1	1.79254	0.136473	0.590465
A0A8L2Q7W8	1.05856	0.136482	0.590465
A0A8I5Y4J3	0.913904	0.136854	0.590465
A0A8I6AQL9	-0.583244	0.136973	0.590465
A0A096MJX4	0.629606	0.137767	0.592554
G3V6W6	-0.742292	0.138172	0.592622
Q7TP86	-0.880392	0.138402	0.592622
A0A8I5ZTQ0	0.711332	0.139014	0.593913
Q62812	0.862462	0.139961	0.59564
F1LPG9	-0.628112	0.140305	0.59564
A0A8I5YBG7	-0.958126	0.140352	0.59564
Q8VHK7	-0.47777	0.141308	0.59837
A0A8I6AHX7	-0.874343	0.1422	0.599314
A0A8I5ZN75	0.755999	0.142337	0.599314
A0A8I6GCE4	-0.977903	0.142555	0.599314
A0A8I6AH44	0.795013	0.143256	0.599314
A0A8L2QSS8	-0.546454	0.143679	0.599314
P36201	-0.87909	0.143688	0.599314
A0A8I6ADD5	-0.625261	0.143723	0.599314
Q5FWS6	1.12605	0.144273	0.59973
Q63228	0.748663	0.144449	0.59973
A0A8I6A7R6	0.812581	0.144974	0.600219
P85845	-0.691461	0.145645	0.600219
F1MAK1	-1.77172	0.145949	0.600219
Q5U300	1.0887	0.146564	0.600219
A0A8L2QCL7	0.411661	0.146898	0.600219
P08592	0.890753	0.147009	0.600219
F7FJ14	-0.563595	0.147395	0.600219
P0DN35	-0.97749	0.147704	0.600219
A0A8I6GM96	0.783293	0.147845	0.600219
B0BN85	-0.959269	0.148117	0.600219
M0R3N4	0.952302	0.148614	0.600219
P37361	1.18403	0.148873	0.600219
F1LRI7	0.479453	0.149575	0.600219
A0A8L2QTB7	-0.798822	0.149576	0.600219
O35264	-0.603734	0.149835	0.600219
Q9JJM9-3	-1.11948	0.150047	0.600219
D3ZG43	-0.551622	0.150105	0.600219
Q923W4	-0.469712	0.150211	0.600219
Q7TS62	-1.02899	0.150856	0.601539
A0A8I5ZKR8	-0.824672	0.151512	0.602003
P17764	-0.978788	0.151602	0.602003
A0A8I6GMG5	0.494296	0.151975	0.602235
O35921	0.715953	0.153418	0.606698
A0A8I5ZXT2	-1.11319	0.153798	0.606946
O35331	-0.696352	0.155749	0.610359
A0A8I6A382	-0.959902	0.155756	0.610359
A0A0G2K654	-1.013	0.156377	0.610359
A0A8I5YBR2	-0.613308	0.156575	0.610359
F1M0R1	-0.661443	0.156644	0.610359
A0A8I6GKV6	-0.455072	0.156921	0.610359
P11275	-0.81847	0.157367	0.610359
P62494	0.686553	0.157503	0.610359
A0A0G2JSH9	-0.48689	0.157845	0.610359
Q6AYK3	0.792469	0.157895	0.610359
F7EXQ7	-0.83139	0.158334	0.610359
P85125	-0.989954	0.158489	0.610359
A0A0G2JZ56	-1.13847	0.158945	0.610885
D3ZHY9	1.03175	0.159644	0.612341
Q02563	0.769985	0.161287	0.617
A0A8I6GM43	-0.462851	0.16174	0.617
O35814	-0.439618	0.161825	0.617
A0A8I5ZXF4	0.671303	0.162969	0.620044
Q32KJ5	0.459651	0.163272	0.620044
A0A8L2R4T1	-0.784516	0.164402	0.623039
Q9JJ79	0.985672	0.164711	0.623039
A0A8L2QPN8	0.947388	0.165086	0.623224
G3V9M3	0.912806	0.166149	0.626003
P18445	-0.702826	0.16671	0.626881
A0A0G2JZG7	-0.494372	0.1685	0.631787
F1LQ62	-0.763158	0.168693	0.631787
Q2I6B4	0.82424	0.169047	0.631787
B1H286	0.92724	0.169335	0.631787
Q5FVI6	-0.532897	0.170078	0.633327
A0A8L2QE45	0.986967	0.171604	0.637767
A0A8I5ZLI7	-0.537073	0.172556	0.640062
A0A0H2UHU0	-0.455772	0.173497	0.642308
Q01986	0.731179	0.174189	0.642773
A0A0G2JWS3	0.836332	0.174294	0.642773
P36953	-2.17266	0.175283	0.645077
B2RZ74	-0.542837	0.175907	0.645077
A0A8L2Q2R8	-1.07947	0.17593	0.645077
F7ELS2	-0.489479	0.176509	0.645575
A6IWT6	0.526755	0.17674	0.645575
Q6QI56	1.49135	0.17765	0.64766
A0A8I6AGI7	1.17633	0.180128	0.655445
Q641Y8	0.798446	0.18062	0.655692
Q9ER34	-0.498875	0.181026	0.655692
A0A8I6GM28	-0.703471	0.181223	0.655692
A0A8L2Q8S0	-0.499698	0.18157	0.655708
A0A8I6A8X9	-0.600299	0.181941	0.65581
P21707	-0.441023	0.182769	0.656616
Q64559-1	-0.610292	0.183325	0.656616
F1M787	0.718406	0.18345	0.656616
P61765	-0.602691	0.183537	0.656616
A0A8I6AD03	-1.35534	0.184262	0.657377
A0A8I5ZYJ3	1.98475	0.184821	0.657377
D3ZN03	-0.69416	0.185178	0.657377
P27139	-0.471818	0.185648	0.657377
Q9WUD9	0.675944	0.185862	0.657377
F1LUM5	-1.07267	0.185886	0.657377
A0A8I6ARZ8	1.0229	0.186658	0.657377
A0A8I6A721	-0.415418	0.186883	0.657377
O55004	-0.714825	0.187342	0.657377
A0A8I6G7K8	0.454675	0.187516	0.657377
A0A0G2K1K3	-0.655626	0.187732	0.657377
A0A8I5Y5T4	0.471181	0.188392	0.657377
D3ZTN0	0.586967	0.188634	0.657377
Q5XIF6	-0.897366	0.189018	0.657377
P07483	-0.456938	0.189227	0.657377
P19804	-0.992232	0.189697	0.657377
A0A8I6A320	-1.02656	0.189749	0.657377
A0A8L2R7U6	0.583707	0.190438	0.657377
A0A8I6AL93	-0.710609	0.190475	0.657377
Q4KLH5	-1.37588	0.190764	0.657377
Q5XIJ4	-0.918048	0.191543	0.657377
A0A8I5Y1I4	1.03342	0.19181	0.657377
D4A9T0	0.692771	0.192463	0.657377
A0A1W2Q6A2	0.698894	0.192534	0.657377
D3ZC07	0.887918	0.193299	0.657377
P60901	-0.47052	0.193341	0.657377
A0A0G2JZ52	0.98239	0.193618	0.657377
Q8R491	-0.651417	0.193931	0.657377
P58775-2	0.743552	0.194171	0.657377
P41562	0.468675	0.194239	0.657377
F1M9V3	-0.674311	0.194397	0.657377
A0A8I6ABH2	0.760531	0.195125	0.658677
P26431	0.807901	0.196277	0.661399
D4AC65	1.28925	0.197785	0.66366
Q9WTV5	-0.421708	0.197974	0.66366
A0A8I6A7A5	-1.27407	0.198377	0.66366
A0A8L2QPE1	-0.622855	0.198523	0.66366
A0A8I6AHT8	0.71948	0.198682	0.66366
P08081-2	-0.54267	0.19912	0.663966
A0A8I5ZSV8	0.899153	0.200059	0.664694
A0A8I6GKW3	0.875634	0.200472	0.664694
D3Z8W5	-0.760979	0.200712	0.664694
A0A8I6A9F5	0.68259	0.200728	0.664694
A0A8I5ZWQ0	0.665819	0.201964	0.665318
A0A8I6GE49	0.978781	0.202246	0.665318
G3V8G4	-0.475687	0.202599	0.665318
P19945	-0.779357	0.203171	0.665318
P06214	-0.858364	0.203375	0.665318
A0A8I6AC26	-0.707194	0.20395	0.665318
A0A8L2QU71	-0.777285	0.204385	0.665318
A6JRM5	-1.08674	0.204822	0.665318
Q64542-2	1.16218	0.204985	0.665318
Q6P747	0.550619	0.205676	0.665318
B2RZ27	-0.847411	0.205864	0.665318
O88407	1.30574	0.206049	0.665318
A0A0G2K4V6	-0.757898	0.206066	0.665318
A0A8I5ZM56	1.16133	0.206124	0.665318
Q5BJU7	-0.579843	0.206269	0.665318
A0A8L2R3X1	-0.515548	0.206478	0.665318
Q5M821	-0.814742	0.208077	0.668842
A0A0G2K8T0	-0.62236	0.208271	0.668842
P42123	-0.533693	0.208883	0.669686
P60522	-0.453832	0.209728	0.670287
A0A0G2JZB8	-0.674882	0.209771	0.670287
Q32KK2	1.00631	0.21027	0.670763
A0A8I6AEE5	-0.694293	0.211328	0.672584
O35274	1.85809	0.211724	0.672584
Q62717	-1.05665	0.212045	0.672584
A0A0G2K9Y5	-1.33265	0.212371	0.672584
A0A8I5ZMG0	0.349449	0.212599	0.672584
Q99MC0	-1.10279	0.213932	0.675686
D3ZE63	-0.47948	0.214668	0.676894
P08523	1.34795	0.215613	0.677754
A0A8L2PZQ2	-0.778106	0.215649	0.677754
D4A6X4	-0.487074	0.216661	0.679818
D4A1H2	0.564642	0.217835	0.680242
A0A8I6AI37	-0.468265	0.218125	0.680242
A0A8I6A6J4	-0.37752	0.218294	0.680242
A0A8I5ZUG8	-0.354673	0.21856	0.680242
A0A8I5ZKM2	0.607005	0.218573	0.680242
Q53B90	0.539698	0.219298	0.680438
P97610	1.14281	0.219347	0.680438
A0A8I6AQR0	1.01957	0.220175	0.680954
A0A0G2JZ88	0.65925	0.220362	0.680954
A0A8L2QE16	-0.481195	0.220581	0.680954
Q62952-2	0.454202	0.221561	0.682209
P41499-1	-1.54903	0.2217	0.682209
B5DEZ6	1.16476	0.224606	0.689284
D3ZVQ8	1.48097	0.224798	0.689284
A0A8I5ZY55	-0.62235	0.225144	0.689284
A0A8I6A9K9	0.570092	0.22544	0.689284
B5DFK6	0.394777	0.227111	0.69204
A0A8I6AC07	-0.652776	0.227126	0.69204
F1M5M9	-1.3535	0.227426	0.69204
A0A8I6A4R1	1.23817	0.228547	0.693532
A0A8I6GCX1	-0.832248	0.228641	0.693532
P11167	-0.556813	0.2291	0.693825
P19527	-1.10883	0.229878	0.694321
P13601	-0.868601	0.230174	0.694321
Q91ZW1	-0.762314	0.230548	0.694321
G3V6D3	-0.629061	0.230715	0.694321
Q91ZT1	0.658264	0.231117	0.694438
D4A055	-1.54723	0.23245	0.695663
Q5PQK2	-0.459601	0.232606	0.695663
A0A8L2QLK6	-0.940257	0.232615	0.695663
Q5XIM7	0.9272	0.233156	0.696194
A0A8I6A289	-0.458205	0.233945	0.697463
A0A8I6AIZ9	-0.996131	0.234557	0.6982
A0A8I5ZKQ6	-0.524999	0.236207	0.69981
A0A8I5YBQ9	0.699362	0.236333	0.69981
Q5D023	-0.349248	0.23656	0.69981
P12785	-1.52759	0.236603	0.69981
A0A8I6A0W6	-1.21658	0.236926	0.69981
Q5EBC0	-0.666234	0.238044	0.700794
A0A8I6AH83	-0.943154	0.238353	0.700794
A0A8I5ZNH9	-0.466244	0.238821	0.700794
M0RBB1	-1.32065	0.239942	0.700794
A0A0G2KAZ7	-0.71327	0.240373	0.700794
F1M8H6	-0.741443	0.241151	0.700794
G3V6I9	-0.610655	0.242212	0.700794
D3ZRI8	0.795813	0.242262	0.700794
A0A8L2UK05	0.351479	0.242398	0.700794
A0A8I6ANE0	-0.36432	0.242549	0.700794
D3ZSB0	0.51474	0.242718	0.700794
A0A0G2K9Q7	-1.00425	0.242869	0.700794
A0A8I6ARL3	0.795227	0.243328	0.700794
Q5FVM4	0.895919	0.243703	0.700794
P54921	-0.580863	0.244137	0.700794
A0A8I5ZLB7	0.510268	0.244144	0.700794
F1LQ81	-1.44121	0.244966	0.700794
A0A8I5Y747	0.382736	0.245247	0.700794
D4A6L0	-0.710808	0.245444	0.700794
A0A8I6GF11	-0.760448	0.245485	0.700794
P63326	-0.983284	0.245619	0.700794
A0A8I6AHZ0	-0.53466	0.246334	0.700794
D4A6P3	1.58852	0.246356	0.700794
A0A8I5ZTF9	-0.356313	0.246513	0.700794
A0A0G2K7X3	1.08996	0.246514	0.700794
D3ZJE0	-0.590793	0.247026	0.700794
Q66HD0	0.838811	0.247354	0.700794
Q6AY84	0.541768	0.247511	0.700794
A0A8I6A880	0.596007	0.25003	0.706591
Q68FY0	-0.399443	0.250735	0.706591
P51146	0.400149	0.25085	0.706591
A0A8I5ZKW8	0.718248	0.251678	0.706591
F1LMY3	0.464305	0.251762	0.706591
D3ZFU9	-0.934356	0.251774	0.706591
D3ZGG9	0.851745	0.253447	0.710245
A0A8I5ZNR1	-0.328164	0.255169	0.714025
A6KKH1	-0.80406	0.25563	0.71427
F1M8F5	0.747524	0.256771	0.714579
D4A8L9	-1.037	0.257071	0.714579
P18421	0.679001	0.257082	0.714579
A0A0G2K8I0	0.514461	0.257233	0.714579
Q499N6	0.64095	0.258432	0.716725
O70257	-0.450294	0.260083	0.716725
P61354	-0.781776	0.261267	0.716725
P63182	-0.587281	0.261407	0.716725
P07323	0.883346	0.261567	0.716725
F1LPH1	0.96327	0.261849	0.716725
P50398	-0.493371	0.261887	0.716725
P97846	1.42807	0.262209	0.716725
A0A8I6G695	0.930834	0.262313	0.716725
P04906	0.498862	0.263114	0.716725
A0A8I6AU93	1.32884	0.263666	0.716725
A0A8I6AIN6	-0.398209	0.263681	0.716725
A0A8I6AA08	-0.613382	0.264239	0.716725
A0A0H2UHG0	-0.761466	0.264464	0.716725
A0A8I6G430	-1.05136	0.264549	0.716725
P24473	1.46635	0.265292	0.716725
A0A8I6A0I6	-0.39124	0.265328	0.716725
A0A0G2K261	-0.762656	0.266176	0.716725
A0A0G2JZ73	-0.685878	0.266961	0.716725
A0A096MJY8	-0.521752	0.267093	0.716725
A0A8I6AN62	0.467548	0.26711	0.716725
P15999	-0.481383	0.267303	0.716725
D4A6H8	0.90804	0.26756	0.716725
D3ZAF6	-0.427722	0.268983	0.716725
A0JPP1	-0.717282	0.269101	0.716725
D4A8G7	0.576168	0.269319	0.716725
Q5RKI0	-0.424054	0.269343	0.716725
A0A8I6GKS0	0.348927	0.269398	0.716725
P08461	-0.459169	0.269645	0.716725
A0A0G2KAL9	0.523059	0.269822	0.716725
A6IXU7	0.857001	0.270349	0.716725
A0A8L2Q4X8	0.778888	0.270898	0.716725
F2Z3T9	-0.57864	0.271139	0.716725
P62912	0.623104	0.271182	0.716725
A0A8I6GHX2	-0.565089	0.271432	0.716725
F7FF51	-0.522271	0.271487	0.716725
A2VD09	-0.429084	0.273318	0.720565
A0A8I6G7F4	-0.492204	0.274295	0.721683
O35303	-0.59694	0.274496	0.721683
A0A8I6AEY2	0.379233	0.275212	0.722574
P62076	-0.37964	0.275709	0.722887
A0A8I5ZPY5	0.684157	0.276318	0.723372
A0A8I6A732	1.2191	0.276717	0.723372
Q3ZB98-5	0.343327	0.277333	0.723372
Q8CFN2	-0.430318	0.277476	0.723372
B0BN18	-0.374163	0.278007	0.723372
A0A8I6AM99	0.39253	0.278162	0.723372
Q32PX7	0.341502	0.280013	0.726898
A0A0G2K7V5	0.93018	0.280277	0.726898
A0A8I6A2H1	-0.570207	0.280707	0.727027
A0A0G2K3Z9	-0.341886	0.281407	0.727854
P62078	0.56423	0.282697	0.728086
A0A8I5ZKJ3	-0.353505	0.283093	0.728086
A0A8I5ZQB9	-0.784063	0.283143	0.728086
Q78P75	0.622304	0.283262	0.728086
P05065	-0.398231	0.283398	0.728086
A0A8L2UKK1	-0.538083	0.284452	0.728617
G3V615	-0.967823	0.284701	0.728617
A0A8I5Y7R1	-0.499868	0.284747	0.728617
A0A8I6AAW4	-0.50436	0.285696	0.730069
P35213	1.15592	0.28702	0.732475
Q9WTT6	0.608503	0.287604	0.732988
D3ZUM4	0.553125	0.288642	0.73464
A0A8I6AQB7	-0.623466	0.28902	0.73464
D4A3V2	-0.409474	0.289853	0.735781
A0A8I5ZQJ2	-1.27417	0.290426	0.736259
O88794	-0.736268	0.291186	0.737088
A0A8I5ZM70	-0.754838	0.291604	0.737088
Q4QR85	-0.829463	0.292428	0.737088
Q9Z339	0.763413	0.292607	0.737088
P20788	-0.331835	0.293251	0.737088
D4A0X3	0.520791	0.293373	0.737088
A0A8L2QK78	0.493829	0.293582	0.737088
P09527	0.331637	0.293942	0.737088
Q6P503	-0.319446	0.294219	0.737088
G3V8G6	-0.896196	0.295557	0.739473
A0A8I6ADF3	0.717406	0.296037	0.739706
G3V758	0.441328	0.297363	0.742052
P49911	-0.363701	0.298489	0.742717
A0A8I6GEZ7	0.660232	0.298747	0.742717
B3GNI6	-0.592884	0.298794	0.742717
P48721	-0.614481	0.299447	0.743374
O35179	0.690289	0.300106	0.744045
A0A8I5Y9H0	-0.76982	0.300785	0.744763
A0A8I6AB19	0.493916	0.301314	0.745111
P14408	-0.696919	0.303151	0.748226
Q5U322	-0.6679	0.303356	0.748226
P31647	-0.932199	0.303778	0.748303
A0A8I6ARR2	-0.576728	0.304487	0.749084
Q6P9V6	0.549291	0.30567	0.750031
A0A8I6A0Q6	-0.70416	0.305874	0.750031
P04905	0.633799	0.306076	0.750031
Q62951	-0.340227	0.306439	0.750031
A0A8I6ARF4	0.46765	0.30761	0.751935
A0A8I5ZRN3	-0.835386	0.308123	0.752207
A0A8I6ART8	0.45359	0.309063	0.752207
A0A8I5ZTT2	0.755944	0.309119	0.752207
A0A0G2K1T0	-0.511861	0.309698	0.752207
A0A8I5ZMP2	0.536732	0.3097	0.752207
D4A0T0	-0.560444	0.310079	0.752207
G3V8R2	-0.451456	0.310667	0.75268
A0A8I5ZY66	-1.45647	0.31149	0.753719
P11951	-0.461748	0.312098	0.754236
A0A8I6A0L7	-0.385435	0.312848	0.754563
F7FF81	-0.306494	0.313665	0.754563
A0A8I5ZYV5	-0.358783	0.313793	0.754563
F1M3H8	-0.520849	0.313876	0.754563
A0A8I6GJ73	-0.303193	0.314204	0.754563
P50137	-0.446351	0.315165	0.755923
A0A0G2JT06	0.74746	0.316192	0.756431
Q66H80	0.886362	0.316406	0.756431
D4A6P1	-0.688292	0.316777	0.756431
Q5XIJ7	-0.490777	0.316958	0.756431
A0A8L2QBI0	-0.503408	0.317632	0.757095
F1LMN8	0.372098	0.319745	0.758084
A0A0G2K865	-0.350426	0.319911	0.758084
A0A0G2K2B3	0.437046	0.320186	0.758084
D4ABK7	0.570803	0.320421	0.758084
A0A8L2QLE0	-0.56088	0.320532	0.758084
A0A8I5ZYZ4	0.773559	0.320574	0.758084
P02401	0.40816	0.320819	0.758084
A0A0G2JTT6	-0.64389	0.321569	0.758918
A0A8L2Q996	-0.824686	0.323378	0.761907
A0A0H2UHL5	-0.548107	0.323775	0.761907
A0A8I6A509	0.973277	0.324029	0.761907
A0A8I5ZVK5	0.558597	0.325728	0.76496
Q5U2U2	-0.507192	0.327927	0.769183
H1UBN0	-1.01118	0.328781	0.769727
P47858	-0.311572	0.329268	0.769727
D3ZIP8	0.476182	0.329665	0.769727
A0A8L2UNG3	-0.667243	0.329768	0.769727
Q5FVH2	0.706177	0.330881	0.770792
P46418	0.433629	0.33103	0.770792
Q6MG60	-0.435248	0.331851	0.771138
A0A8I6GJZ1	0.511576	0.332401	0.771138
A0A8I6AFS6	-0.322659	0.332894	0.771138
Q9WUJ3	-0.829101	0.33302	0.771138
M0R719	-0.375296	0.333193	0.771138
A0A8L2QT13	0.674369	0.333734	0.771203
M0R987	-0.982931	0.334166	0.771203
A0A8I6AQE2	-0.584949	0.334801	0.771203
A0A8I5ZKV9	-0.518517	0.334833	0.771203
Q91ZN1	0.466934	0.335683	0.772233
P50399	-0.488187	0.33723	0.77371
D3ZCH5	0.720339	0.338148	0.77371
Q5XIM9	-0.33323	0.338706	0.77371
Q4QRB4	-0.667767	0.338927	0.77371
A0A8I6AI87	0.335879	0.33921	0.77371
P30427	-0.442074	0.339673	0.77371
A0A8I6GAT1	-0.55887	0.340504	0.77371
A0A8I6GMH0	-0.411961	0.341049	0.77371
A1L1K8	-0.565754	0.341587	0.77371
A0A140UHY3	-1.01032	0.341898	0.77371
G3V9W0	-0.434383	0.342142	0.77371
D3ZB81	0.673603	0.342186	0.77371
A0A8I6G2N3	-0.253922	0.342212	0.77371
A0A8I6A2Y0	0.303268	0.342644	0.77371
F7F5P9	-0.517481	0.34318	0.77371
Q6P3V9	-0.618891	0.343282	0.77371
A0A8I6A3N6	-0.663692	0.34348	0.77371
A0A8I6ACU9	0.463271	0.343994	0.77371
A0A8I5Y704	-0.524158	0.344609	0.77371
A0A0G2K1R5	-0.667152	0.3448	0.77371
P09951	-0.4343	0.345415	0.77371
P26772	-0.447201	0.345438	0.77371
F1LQ48	0.668058	0.345623	0.77371
A0A8I5XVM7	-0.909682	0.346856	0.773874
B0BNM9	-0.51902	0.346871	0.773874
A0A8I5ZTM3	-0.363427	0.346909	0.773874
A0A8I5Y1G9	-0.524443	0.348573	0.775609
A0A8L2QLX9	-0.453534	0.348878	0.775609
A0A8I6A9K2	0.631422	0.348947	0.775609
A0A0G2K7Q8	-0.553186	0.349308	0.775609
P24050	-0.911608	0.349885	0.775991
A0A8I5ZWV2	-0.26223	0.350399	0.776232
A0A8I5ZMC0	-0.319052	0.351436	0.77674
D3ZME3	0.507785	0.351783	0.77674
A0A8I6GBX4	-0.303242	0.351846	0.77674
D3ZF11	0.893912	0.352442	0.777158
A0A8L2Q359	-0.357955	0.353239	0.778019
A0A8I6AR37	0.618055	0.354666	0.780265
D3Z9C7	-0.731537	0.357052	0.782466
A0A8I5ZMT9	0.42752	0.357408	0.782466
P31044	-0.26143	0.357837	0.782466
D3Z908	-0.388764	0.3583	0.782466
Q5PPN5	0.367501	0.358314	0.782466
Q5PQV3	-0.424355	0.35872	0.782466
A0A8I6A1X3	0.636769	0.358773	0.782466
A0A8I6B3N3	0.449402	0.359118	0.782466
Q7TPB1	-0.410016	0.359705	0.782466
D3ZWX4	-0.337913	0.359754	0.782466
Q5BJP3	-0.339556	0.360567	0.782858
Q9EPC6	0.387677	0.360805	0.782858
A0A8I6A4W2	0.806598	0.361162	0.782858
P62815	-0.54661	0.362261	0.784353
A0A8I5ZRY7	0.642536	0.363166	0.784516
P20761	-0.476119	0.363262	0.784516
B0BNB9	0.327526	0.363566	0.784516
A0A8I6AFR4	0.992875	0.364322	0.785262
A0A8I5ZL99	-0.657022	0.365413	0.786115
A0A8L2Q2R9	-0.33308	0.365655	0.786115
Q5XI73	0.288158	0.36595	0.786115
A0A8L2QW99	-0.598762	0.36685	0.786874
A0A096MKI0	0.396623	0.367323	0.786874
G3V8M5	-0.394447	0.367537	0.786874
Q566R0	-0.691583	0.368481	0.788015
A0A8I6A794	-0.626108	0.369952	0.790277
Q08415-1	0.922565	0.371443	0.792124
P13668	-0.294611	0.371785	0.792124
A0A8I5YBF2	0.596099	0.372486	0.792124
P04904	0.633938	0.372536	0.792124
Q32KJ6	0.332736	0.373242	0.792124
A0A8I6B1B9	-0.640337	0.37453	0.792124
A0A8I6GEL5	-0.43621	0.375184	0.792124
A0A1W2Q6Q0	0.358074	0.375683	0.792124
A0A0G2JZA2	0.458495	0.375767	0.792124
A0A0G2JYL5	-0.317174	0.376387	0.792124
A0A8I6ABU0	0.770383	0.376469	0.792124
F7FFW7	-0.459602	0.377283	0.792124
A0A8I6ABG6	0.386529	0.378005	0.792124
Q62651	-0.290878	0.378032	0.792124
D3ZUL1	-0.571108	0.37811	0.792124
A0A8L2R1R3	-0.864137	0.378131	0.792124
A0A8L2QT84	-0.543081	0.378336	0.792124
A0A8I6AF61	-0.602861	0.379889	0.792124
Q4KM65	0.665087	0.380202	0.792124
P18418	0.49657	0.380269	0.792124
Q6Q0N1	0.277456	0.380785	0.792124
A0A8I5ZQE2	-0.902252	0.38081	0.792124
D4A6T1	-0.393059	0.380896	0.792124
A0A8I5ZX37	1.28709	0.381399	0.792124
A0A8I5ZNR3	-0.87227	0.38152	0.792124
F1LPM3	0.54773	0.381577	0.792124
P19139	0.452636	0.383168	0.793963
A0A0H2UI20	-0.413829	0.383547	0.793963
A0A8I6AEM9	-0.386862	0.383707	0.793963
G3V8L3	-0.559268	0.38418	0.794083
P61972	1.14381	0.387895	0.800173
D4AEB3	-0.416325	0.3883	0.800173
A0A8I6AMT0	0.320311	0.388959	0.800173
P61149	-0.597015	0.389044	0.800173
P47971	-0.467388	0.389361	0.800173
A0A8I5ZQ28	0.241245	0.390249	0.800173
D4A7U6	0.723273	0.391747	0.800173
A0A8I6ASZ5	-0.543897	0.391964	0.800173
Q3KR55	0.70967	0.392456	0.800173
Q6AYS7	-0.558778	0.392694	0.800173
D3ZEN2	-0.404641	0.392967	0.800173
F1LRV4	-0.483855	0.393148	0.800173
P54311	-0.348613	0.393622	0.800173
Q09073	-0.393173	0.393833	0.800173
P63100-2	0.444294	0.393907	0.800173
P62260	-0.262105	0.394317	0.800173
A0A8I6AES4	1.34917	0.394726	0.800173
A0A8I6ASN6	0.553834	0.395065	0.800173
F7F2F3	-0.413873	0.39507	0.800173
A0A8L2UI00	-0.480135	0.395943	0.800258
A0A8I6APM7	-0.378083	0.396527	0.800258
Q6PDU1	0.449809	0.396565	0.800258
A0A8L2QBS3	0.295593	0.397382	0.800258
Q7TQ90	0.370661	0.398228	0.800258
A0A8J8XYU9	0.534436	0.398622	0.800258
A0A8I6ATA8	-0.295612	0.39942	0.800258
O89046	0.710465	0.399646	0.800258
A0A8I6AP42	-0.26929	0.400017	0.800258
Q07014	-0.705282	0.400342	0.800258
A0A8I6GH88	-0.241307	0.400395	0.800258
P82995	-0.327418	0.400617	0.800258
A0A0G2K3F2	-0.705873	0.400967	0.800258
Q99068	-0.456038	0.40129	0.800258
A0A8I6GDC1	0.69768	0.401496	0.800258
Q5PQN0	0.461357	0.401871	0.800258
P50430	-0.369609	0.402429	0.800258
P18666	0.410029	0.402638	0.800258
A0A8I6A888	-0.301534	0.403205	0.80052
O35796	0.402277	0.403606	0.80052
A0A8I5ZKF2	-0.416144	0.404426	0.801316
D4AEP0	0.267869	0.406346	0.804287
P30009	0.466323	0.406766	0.804287
A0A8I6AL87	0.585464	0.407607	0.804722
P16617	-0.29545	0.408283	0.804722
B1WC34	-0.303752	0.408645	0.804722
A0A8I5ZUV5	-0.487256	0.408668	0.804722
D3ZQG6	-0.420519	0.409986	0.806489
D3ZRN3	0.559655	0.410894	0.807444
P35745	-1.3676	0.411756	0.807932
A0A0G2JVD6	-0.410624	0.411986	0.807932
A0A8I6A864	1.22215	0.413034	0.808593
M0RBL8	0.549609	0.413168	0.808593
B0BND0	-0.552507	0.414844	0.810777
A0A8I5ZP79	-0.766833	0.415131	0.810777
Q07647	-0.629738	0.416378	0.811639
P85834	-0.497643	0.416421	0.811639
P50475	-0.765034	0.4171	0.812007
Q5RKI1	-0.381975	0.417458	0.812007
F7EWX3	0.971947	0.418003	0.812242
P00406	-0.600905	0.418545	0.812471
F7FKF2	0.529859	0.419798	0.814077
D3ZVQ0	0.510411	0.420833	0.815257
A0A8I5XVY2	-0.438993	0.422033	0.816536
A0A8I6GK09	0.394204	0.422425	0.816536
A0A8I6AEZ9	-0.622989	0.422773	0.816536
Q9JJ19	0.548719	0.423698	0.816806
P62246	-0.323244	0.423766	0.816806
A0A8I5ZQ49	-0.514178	0.425056	0.81815
P70600	-0.754998	0.425318	0.81815
P62959	-0.330082	0.425999	0.818637
F7EXZ2	-0.779777	0.427467	0.820634
Q9JM53	-0.611432	0.428647	0.822075
Q4FZT2	-0.509571	0.429113	0.822144
A0A8I5XVU7	-0.322659	0.430508	0.822911
Q9JJ54	-0.256221	0.430659	0.822911
P62890	0.331528	0.430803	0.822911
A0A8L2Q7K1	-0.228253	0.432013	0.824357
A0A0G2K0B6	-0.252488	0.432422	0.824357
Q641W2	-0.753676	0.433757	0.826081
A0A8L2PYP9	-0.293091	0.435384	0.827556
Q1WIM1	-0.281347	0.435397	0.827556
A0A8I5ZWY7	-0.327766	0.436697	0.82804
A0A8I6A239	-0.439899	0.436706	0.82804
A0A0G2K3K2	-0.269518	0.436949	0.82804
A0A8I6A2W7	-0.322343	0.438152	0.829499
Q06C60	0.375518	0.438659	0.829638
A0A8I6G9P9	-0.403101	0.441151	0.830301
A0A8I5ZNK2	-0.356072	0.441323	0.830301
P63319	-0.359111	0.441398	0.830301
A0A8I6G2T3	-0.368223	0.441779	0.830301
A0A8I6AIC3	0.654298	0.44201	0.830301
A0A8I5ZLJ2	-0.43717	0.442205	0.830301
A0A8I5ZR21	0.485629	0.442368	0.830301
A0A0G2QC21	-1.03337	0.44248	0.830301
A0A0G2JV65	0.526732	0.443357	0.830549
A0A8I6A6W5	-0.394554	0.44348	0.830549
A0A0G2K931	-0.338443	0.444346	0.83117
D4A8N2	-0.568318	0.444812	0.83117
A0A8L2QDW2	-1.13731	0.445115	0.83117
Q5RJK5	0.391889	0.447535	0.833765
Q8K586	-0.652478	0.44762	0.833765
A0A8I6AJ41	0.868152	0.447811	0.833765
P15146	-0.399262	0.448261	0.833792
A0A8I5ZWR6	0.346541	0.448814	0.834009
O35764	0.429811	0.450222	0.835815
M0R3L8	0.444007	0.450688	0.835869
A0A8I5Y830	0.219051	0.452023	0.837296
A0A8L2QL19	-0.325964	0.452332	0.837296
A0A8I5ZZ79	-0.248621	0.454218	0.839973
D3ZF13	-0.47216	0.456236	0.842892
A0A0G2K7G7	-0.861001	0.457352	0.84405
A6JW26	0.433445	0.457745	0.84405
A0A8I5ZUK7	-0.266348	0.4592	0.844369
A0A8I5ZW00	-0.391612	0.459547	0.844369
A0A8I6GH02	-0.42121	0.459915	0.844369
A0A8I6AMJ9	-0.57045	0.460161	0.844369
Q5U302	0.440514	0.460247	0.844369
A0A8I6GJH7	0.390906	0.460565	0.844369
B0K014	-0.323744	0.461786	0.845098
Q9WU49	0.321544	0.461846	0.845098
O35458	-0.35322	0.463342	0.845513
Q62636	-0.284774	0.463656	0.845513
P69897	-0.537778	0.463714	0.845513
A0A8I6B5X1	0.397959	0.464047	0.845513
A0A8I5ZY10	-0.209181	0.464509	0.845513
Q63372-1	-0.629407	0.464723	0.845513
B1WC33	0.623522	0.466091	0.846466
A0A8I5Y1C4	-0.423067	0.46682	0.846466
A0A8I6AAD3	0.216852	0.467186	0.846466
Q05683	-0.434961	0.467366	0.846466
Q7TP54	0.280603	0.4678	0.846466
A0A8I6A629	0.62549	0.468558	0.846466
Q6Q629	-0.410754	0.469573	0.846466
A0A8L2QTB1	-0.332941	0.469654	0.846466
P14604	-0.374409	0.470595	0.846466
A0A8I6G6A0	0.685553	0.470981	0.846466
Q6QI09	0.407543	0.471109	0.846466
P20059	-0.368498	0.471201	0.846466
Q32PX6	0.541734	0.471217	0.846466
A0A8I5ZMZ1	-0.234278	0.471438	0.846466
A0A8L2QC84	0.479877	0.472782	0.848084
P04762	-0.240554	0.473684	0.848905
F1LQY6	0.417867	0.474772	0.849833
A0A0G2KA95	-0.507852	0.475631	0.849833
A0A8I6AVQ3	0.473541	0.476014	0.849833
A0A8I6AHC5	-0.352215	0.476156	0.849833
A0A8I6A6R5	0.288127	0.477395	0.849833
P61150	-0.273543	0.478279	0.849833
A0A8I5ZUB2	0.409385	0.478379	0.849833
A0A8I6G5W8	0.49528	0.478575	0.849833
A0A8I6GJR0	-0.585714	0.478679	0.849833
A0A8I6G5V9	-0.314201	0.479432	0.849833
A0A8I6A522	-0.287373	0.479638	0.849833
A0A8I5ZKJ8	0.277306	0.480269	0.849833
A0A8L2Q834	0.955135	0.480953	0.849833
Q75Q39	-0.291383	0.481132	0.849833
Q8CF97	0.781912	0.481253	0.849833
P10824	0.802809	0.481306	0.849833
A0A140TAC3	-0.263185	0.481797	0.849917
A0A8I5ZK55	-0.21451	0.482396	0.850005
A0A8I5ZUV1	-0.292973	0.482735	0.850005
D4AAE9	-0.941727	0.484243	0.85139
Q03626	-0.431186	0.484412	0.85139
A0A8I6A304	0.44015	0.4859	0.852897
P08082	-0.297328	0.486954	0.852897
Q64548-2	-0.356293	0.487081	0.852897
A0A8I5ZZK9	-0.489481	0.487556	0.852897
A0A8J8XK13	0.263625	0.48769	0.852897
D4A233	-0.723698	0.487942	0.852897
Q99ML5	-0.423198	0.489701	0.854421
P62994	-0.248549	0.490045	0.854421
A0A8I5YBE0	-0.247984	0.490154	0.854421
A0A8I6A5T1	0.530179	0.491638	0.854667
A0A8L2QDJ0	-0.37893	0.492232	0.854667
F7FLB7	-0.214381	0.492384	0.854667
A0A8I6AEB7	0.644715	0.492456	0.854667
D3ZSZ3	-0.457601	0.4927	0.854667
Q5PPG6	0.574521	0.492974	0.854667
A0A8I6AAY9	-0.312143	0.494249	0.855005
Q4FZT9	0.289334	0.494403	0.855005
A0A0G2JUC7	-0.21434	0.494509	0.855005
M0R9L0	-0.286291	0.495111	0.855272
D4A435	0.739617	0.497009	0.857777
M0R8C5	0.387236	0.497793	0.857825
P04094	0.640016	0.498016	0.857825
G3V616	0.231068	0.498664	0.857825
G3V8A5	0.561256	0.499043	0.857825
M0RCB1	-0.246503	0.499277	0.857825
A0A0G2K2V4	-0.362465	0.500959	0.859943
A0A140TAH0	-0.556394	0.501418	0.859959
Q8R2H0	0.198869	0.503963	0.862662
F1M7Y3	-0.439295	0.504287	0.862662
M0R7P0	-0.216718	0.504888	0.862662
A0A0G2JZN3	0.358213	0.505224	0.862662
P51583	-0.220424	0.505613	0.862662
A0A8I5ZUT6	-0.747605	0.505699	0.862662
Q08163	0.432404	0.506693	0.863588
P51635	-0.3217	0.507346	0.863932
A0A8I6ANY4	-0.496463	0.508772	0.865591
Q6AY86	-0.779558	0.509603	0.865959
Q6AYE2	-0.325142	0.510417	0.865959
B5DF55	-0.322874	0.512155	0.865959
A0A096MKH2	0.292145	0.512436	0.865959
A0A8I6A2B3	0.307065	0.512883	0.865959
A0A8I6ADH3	-0.227188	0.51294	0.865959
P0C5H9	-0.203625	0.513298	0.865959
A0A8I5Y7I2	-0.426107	0.513463	0.865959
O35094	0.2068	0.515235	0.865959
A0A8I6A7L1	-0.423926	0.515807	0.865959
P04041	-0.235119	0.51589	0.865959
P97697	0.720632	0.516176	0.865959
D4A781	-0.656447	0.516531	0.865959
Q6P7Q4	0.388357	0.517585	0.865959
A0A8I5ZM91	-0.296685	0.518009	0.865959
P52555	-0.237909	0.51881	0.865959
D3ZES7	0.171029	0.51886	0.865959
Q921A4	-0.313922	0.519249	0.865959
Q4FZY0	0.309767	0.519629	0.865959
A0A8I6ACS1	1.14591	0.519876	0.865959
P62859	0.276984	0.520201	0.865959
Q07310-8	0.366725	0.520499	0.865959
A0A8I5ZQ48	-0.42287	0.520544	0.865959
E9PTX9	-0.565902	0.520708	0.865959
G3V734	0.261568	0.520718	0.865959
P04256	-0.276583	0.520752	0.865959
P05544	-0.501439	0.521704	0.866098
A0A8L2QUD9	-0.390919	0.522062	0.866098
P58200	-0.305923	0.522193	0.866098
A0A8I5ZVZ1	0.448034	0.52379	0.867384
D4A511	-0.389565	0.524617	0.867384
A0A8I6A8A4	0.329588	0.524814	0.867384
D3ZMS1	-0.30289	0.526101	0.867384
A0A8I6A263	0.676804	0.527257	0.867384
A0A8I5Y8T8	0.246661	0.530286	0.867384
Q6PCT3	-0.176219	0.530357	0.867384
P63041	0.336308	0.530467	0.867384
Q58FK9	0.544334	0.530696	0.867384
D3ZJ78	-0.299573	0.531141	0.867384
G3V792	-0.220586	0.531493	0.867384
M0RD00	-0.416978	0.531973	0.867384
Q6P7A9	0.493794	0.53219	0.867384
A0A0G2JTW1	-0.701499	0.532249	0.867384
A0A8I6AI02	-0.285478	0.532937	0.867384
P23978	0.518653	0.53299	0.867384
Q6AYK6	0.234932	0.5332	0.867384
A0A8I5ZR30	-0.375931	0.533294	0.867384
A0A8I5ZPF0	0.373894	0.533528	0.867384
A0A8I5ZZ13	0.362921	0.533689	0.867384
P63312	0.605114	0.533931	0.867384
Q6I7R3	-0.399251	0.534164	0.867384
A0A8I6AL00	-0.270071	0.535623	0.867384
F1LQP7	-0.602793	0.536323	0.867384
P07895	-0.258655	0.536332	0.867384
A0A8I5ZJM1	0.37328	0.536664	0.867384
A0A8I6AWL3	-0.566663	0.536891	0.867384
A0A8I6GLU8	0.458458	0.536941	0.867384
A0A8I5ZV30	-0.50009	0.537044	0.867384
A0A8I6GMJ7	0.863877	0.538578	0.867384
A0A8I6AWS0	-0.227066	0.53905	0.867384
A0A8L2UK94	-0.240363	0.539081	0.867384
A0A8I6A4Z8	-0.23675	0.539731	0.867384
A0A8I6AD56	-0.222817	0.539756	0.867384
A0A8I6GFE6	-0.260673	0.540058	0.867384
O88767	0.160587	0.540072	0.867384
P23965	0.218946	0.540784	0.867384
P21670	0.203687	0.541317	0.867384
Q6TUG0	0.521243	0.542171	0.867384
G3V8K2	-0.574818	0.542264	0.867384
D3ZZK3	0.563385	0.542514	0.867384
A0A8I6AEV8	-0.514114	0.542835	0.867384
O08557	-0.16829	0.543218	0.867384
P46413	0.371222	0.54324	0.867384
A6J903	-0.40098	0.544075	0.867384
Q4KM73	-0.292868	0.544293	0.867384
A0A8I6G9D9	-0.204818	0.544685	0.867384
F1LT36	0.287146	0.545941	0.867384
F8WG91	-0.481234	0.546479	0.867384
Q5PQL9	0.441715	0.546513	0.867384
A0A8L2QLP3	0.450648	0.54669	0.867384
A0A8L2QV13	-0.235252	0.546827	0.867384
P63047	-0.290387	0.546987	0.867384
A0A8I6AP81	0.306067	0.548458	0.86885
A0A0G2K677	0.227276	0.548819	0.86885
A0A0G2K2T6	-0.324976	0.551287	0.871601
A0A8I6ABY4	0.292525	0.55158	0.871601
P0DMW0	0.53349	0.552859	0.871601
Q9ERC1	0.565015	0.553018	0.871601
P24268	-0.177324	0.553136	0.871601
A0A8I6GGD9	0.745817	0.553933	0.871601
A0A8I5ZUB6	0.224854	0.55539	0.871601
A0A8I6AC70	0.42696	0.555701	0.871601
A0A8L2R918	0.411427	0.555826	0.871601
Q6TUH8	-0.572304	0.556068	0.871601
M0R7V3	0.427321	0.55636	0.871601
P00787	0.325888	0.556763	0.871601
B0K020	-0.303598	0.557229	0.871601
A0A8L2QUM7	-0.249633	0.557232	0.871601
A0A8I6GMN4	0.962954	0.557387	0.871601
A0A8I5ZTU5	0.330979	0.55844	0.872534
A0A0G2JU23	-0.158515	0.560014	0.87378
A0A8I6AF64	-0.37768	0.560342	0.87378
D4A8U9	-0.28272	0.560935	0.87378
A0A8I6ADS7	0.489644	0.561149	0.87378
Q5BJB3	0.30736	0.56152	0.87378
Q5BJN5	-0.623387	0.563362	0.875153
B0BMU7	-0.318192	0.563993	0.875153
Q8K3X8	0.3178	0.564157	0.875153
Q63635	-0.415361	0.564231	0.875153
A0A8I5ZQQ9	0.352199	0.566178	0.876896
G3V7Y3	0.320825	0.566271	0.876896
P50554	0.539565	0.567183	0.877148
A0A8I5ZTR5	-0.200737	0.567791	0.877148
Q4KM71	-0.343152	0.567809	0.877148
P49192	-0.933296	0.569325	0.877919
Q4FZT0	-0.240317	0.569532	0.877919
A0A096MJQ1	-0.244259	0.569684	0.877919
Q6P502	-0.250592	0.570394	0.878305
Q6IE52	0.428997	0.571553	0.879383
A0A8L2R3Y6	-0.200938	0.572912	0.880765
A0A8I5Y7D3	-0.364671	0.574282	0.881468
Q68FS4	0.209863	0.57429	0.881468
F1LP80	0.442826	0.575338	0.881856
A6IE42	-0.281917	0.575464	0.881856
A0A0G2K6E3	0.308614	0.577004	0.883435
Q4QR73	-0.254549	0.577671	0.883435
A0A8I6ABM0	-0.309052	0.578047	0.883435
B5DF80	0.281815	0.578803	0.883435
D3ZWQ0	0.331465	0.578975	0.883435
A6KQR9	-0.589304	0.579264	0.883435
A0A0H2UHQ0	-0.172399	0.580519	0.884645
A9UMV9	0.517707	0.581372	0.885217
A0A0G2K1C0	0.274204	0.581819	0.885217
O35353	0.37432	0.58358	0.886845
A0A8I6ANC4	-0.204752	0.583951	0.886845
A0A8I6GKR1	-0.251906	0.584955	0.886845
M0R9X8	-0.187161	0.58535	0.886845
A0A8L2QCS8	-0.346411	0.585509	0.886845
F1LQ63	0.252717	0.58567	0.886845
A0A0U1RS13	0.480311	0.586194	0.886937
A0A8L2QPR3	0.406895	0.587123	0.887274
Q7TMC7	-0.271464	0.587344	0.887274
G3V6X7	0.306986	0.589309	0.888865
D4ABT8	0.326866	0.589523	0.888865
G3V6N7	-0.500035	0.589884	0.888865
Q9JHL4-2	-0.211066	0.590255	0.888865
A0A8I6APQ4	-0.201221	0.590986	0.889126
Q9QXU8	0.258755	0.591437	0.889126
A0A0G2JYA4	0.171315	0.591859	0.889126
A0A8I6A8P2	-0.257954	0.592689	0.889126
B4F7A1	-0.322616	0.593525	0.889126
A0A8L2R8V9	-0.270756	0.593638	0.889126
D4ACB8	-0.461304	0.593892	0.889126
Q9EPF2	-0.29732	0.594493	0.889126
A0A8L2R7J1	0.281071	0.594609	0.889126
A0A8I6AL08	0.211903	0.597195	0.892296
B2RYX1	-0.275266	0.598016	0.892826
Q8K4Y5	0.310997	0.598733	0.8932
A0A1W2Q6C2	-0.277179	0.599475	0.893394
Q9Z1Z3	0.219961	0.599815	0.893394
A0A0G2K189	-0.182154	0.600584	0.893394
A0A0G2JWX1	0.159063	0.602149	0.893394
A0A8I6A517	-0.373521	0.603283	0.893394
P02625	-0.207313	0.603305	0.893394
Q711G3	-0.327237	0.603877	0.893394
Q9Z327-2	0.227885	0.603914	0.893394
Q9Z0J5	-0.355664	0.604061	0.893394
A0A8I6AST2	-0.311244	0.604843	0.893394
A0A8I5ZQP6	0.413479	0.604909	0.893394
Q505J6	-0.249563	0.604973	0.893394
A0A8I6GA62	-0.129486	0.605059	0.893394
B2RYW3	-0.409755	0.605398	0.893394
A0A8I6GFT9	-0.213724	0.605875	0.893409
A0A8I5ZW14	0.54507	0.607483	0.893434
A0A8I5ZK49	0.335129	0.607833	0.893434
D3ZSS5	-0.404611	0.609134	0.893434
P29419	-0.214979	0.609891	0.893434
A0A8I6AHG3	-0.170737	0.610397	0.893434
Q924S5	-0.346832	0.610533	0.893434
A0A8I5Y244	-0.789886	0.610852	0.893434
M0RBJ7	-0.245908	0.610887	0.893434
Q9EQH5-2	-0.172195	0.610945	0.893434
A0A8L2QD42	-0.41199	0.611927	0.893434
P20759	0.303636	0.611983	0.893434
F1M7K7	0.266119	0.61223	0.893434
A0A0G2K070	-0.269416	0.612477	0.893434
D3ZQ02	-0.34243	0.612611	0.893434
A0A8I6A875	-0.343627	0.613789	0.893434
Q8K3E7	0.362511	0.614667	0.893434
P62749	0.41597	0.614763	0.893434
A0A0G2JX32	0.202246	0.614775	0.893434
E9PT65	-0.137268	0.614984	0.893434
F1M5T1	0.515629	0.615228	0.893434
P85973	0.326662	0.616517	0.894628
A0A8I5ZL80	0.424123	0.617119	0.894822
P04636	-0.15226	0.617907	0.895287
D4A3C2	0.362475	0.619195	0.896475
F1LRV6	-0.291358	0.622628	0.89972
A0A8I5Y8H6	-0.210714	0.622747	0.89972
A0A8I6A2A2	0.19798	0.622847	0.89972
D4A7F5	0.210485	0.623544	0.900048
A0A8I6APL5	0.731	0.624966	0.901256
P05426	0.354331	0.625335	0.901256
Q63768	-0.26543	0.626474	0.901256
A0A8I6GA98	0.376849	0.626814	0.901256
A0A0G2KA54	0.329037	0.626855	0.901256
P03994	-0.257674	0.627207	0.901256
P62914	0.156597	0.628666	0.902676
B2DD29	-0.437088	0.631061	0.905435
Q4QQW8	0.298465	0.631628	0.905569
A0A8I5Y1T6	0.449627	0.634171	0.908535
A0A8I6AAX6	-0.282139	0.637968	0.913291
Q9ERH3	-0.194283	0.639655	0.915022
D4ABS5	0.2194	0.640241	0.915114
A0A8L2Q0Z9	0.274472	0.641361	0.915114
M0R776	0.291236	0.641549	0.915114
A0A0G2JSQ0	-0.243302	0.642115	0.915114
Q9QXY2	-0.492013	0.64256	0.915114
A0A8L2RA18	-0.179042	0.642781	0.915114
G3V8D5	0.236936	0.643303	0.915114
Q63525	0.193252	0.643708	0.915114
D3ZVE0	0.197823	0.644714	0.915114
D3ZB30	0.51366	0.645276	0.915114
D3ZZ60	0.190184	0.645936	0.915114
P48037	0.209685	0.64611	0.915114
P14669	-0.219955	0.646113	0.915114
A0A8L2QW10	0.182345	0.646413	0.915114
P14841	-0.235978	0.647869	0.91586
D3ZUB0	0.539375	0.647913	0.91586
A0A8I6A3G9	0.302063	0.649044	0.91586
D3ZHA0	-0.460617	0.649252	0.91586
B2RYQ5	-0.185103	0.649936	0.91586
A0A8I5ZP83	0.132484	0.650095	0.91586
Q5QD51	-0.384687	0.650289	0.91586
A0A8I5ZUM3	0.452079	0.65179	0.917298
A0A8L2QJT5	0.331331	0.654623	0.919243
D4ADD7	0.26334	0.654655	0.919243
D3ZQT0	-0.247394	0.654855	0.919243
D3ZGS3	0.32984	0.655093	0.919243
G3V7L8	0.21313	0.655611	0.919296
M0R9N8	0.207447	0.656275	0.919431
A0A8I5ZKK9	-0.164302	0.656668	0.919431
M0R6Y8	-0.188722	0.657631	0.919584
A0A0G2K9K4	-0.369677	0.657738	0.919584
A0A8L2UP21	-0.439028	0.659887	0.921916
A0A0G2K1X6	-0.221522	0.660896	0.921984
F1LQ96	0.457978	0.661144	0.921984
A0A8I6GIF3	-0.349529	0.661897	0.921984
P55053	-0.166318	0.662121	0.921984
P63322	-0.189263	0.6632	0.921984
A0A0G2K259	0.234054	0.663919	0.921984
D3ZAK3	0.424644	0.664151	0.921984
A0A8I6AVN2	0.267631	0.664212	0.921984
A0A8I6AD02	-0.50286	0.664503	0.921984
D4AB01	-0.232802	0.664753	0.921984
A0A8I6AK15	-0.358517	0.66563	0.922342
G3V7V7	0.2563	0.66631	0.922342
D3ZAN3	0.266391	0.666746	0.922342
P68035	-0.453195	0.667209	0.922342
A6KJF6	0.197691	0.667421	0.922342
A0A0G2JVX9	-0.326246	0.667978	0.922446
A0A0G2JSH5	-0.24833	0.669192	0.923456
Q7TQ16	-0.228899	0.67073	0.923965
P05370	-0.46968	0.670935	0.923965
A0A8L2QBI8	-0.261592	0.672177	0.923965
Q5U211	0.281904	0.672216	0.923965
A6HE59	-0.265983	0.672577	0.923965
Q5HZA6	-0.279562	0.673275	0.923965
A0A0G2JTL5	0.2302	0.673361	0.923965
F7EWF8	0.279141	0.673423	0.923965
A0A8I6A2Z4	0.248708	0.677072	0.928306
A0A8I6AN27	0.253476	0.678149	0.928478
A0A0H2UHI1	-0.222344	0.678167	0.928478
A0A8I6GGP1	-0.165101	0.679105	0.928478
A0A8I6A493	0.359498	0.679601	0.928478
A0A8I5Y0Y2	-0.328948	0.679791	0.928478
A0A8I6AFF1	0.163905	0.680107	0.928478
A0A1W2Q6Q2	0.345095	0.681411	0.929594
Q794E4	0.693653	0.682214	0.930026
A0A8I5ZRA1	-0.18986	0.683424	0.930582
A0A8I6A0L5	-0.194174	0.683594	0.930582
A0A0G2JZK7	-0.44443	0.684777	0.931531
F1LPB9	0.157973	0.687	0.932841
A0A8I6GLF3	0.133129	0.687187	0.932841
F1M5A4	0.414346	0.687442	0.932841
M0RCX0	-0.431456	0.68822	0.932841
A0A8I6A1D3	0.117516	0.68874	0.932841
A0A8I5ZYZ8	-0.205742	0.689203	0.932841
A0A096MKB4	0.31419	0.690279	0.932841
M0R6L4	-0.172395	0.690966	0.932841
D4A8Y6	0.190743	0.691496	0.932841
F1M7L6	-0.259124	0.691522	0.932841
G3V8E8	-0.190133	0.691535	0.932841
A2RUW1	0.136507	0.691807	0.932841
A0A8I6AF10	0.174426	0.693483	0.932841
Q9ESW0	0.321439	0.69359	0.932841
A6K6W3	0.449438	0.693814	0.932841
Q3MIE4	-0.214634	0.693981	0.932841
P61227	0.180084	0.694026	0.932841
P86252	-0.352791	0.695825	0.934405
A0A0G2JUA5	0.182595	0.696166	0.934405
A0A8I5ZNK4	-0.159766	0.69857	0.93634
P11232	-0.104681	0.698586	0.93634
D4A4U3	0.222047	0.700319	0.937061
A0A8I6G526	0.337688	0.701019	0.937061
A0A8I6A9C1	-0.299203	0.701349	0.937061
F7EUU4	-0.201366	0.701463	0.937061
F1LMW3	0.301669	0.701572	0.937061
A0A0H2UHX3	-0.230367	0.704534	0.939492
A0A8I6A8K6	0.28902	0.704752	0.939492
G3V728	-0.180955	0.705753	0.939492
P31000	-0.256032	0.705914	0.939492
A0A8L2R644	0.135388	0.706316	0.939492
A0A8I5ZP07	0.22425	0.70682	0.939492
A0A8I5YBP6	0.180266	0.706828	0.939492
A0A8L2UJT3	0.209177	0.70801	0.940411
A0A8I5ZN87	0.125436	0.708819	0.940701
Q8VD52	0.235629	0.709212	0.940701
D3ZSR8	0.267851	0.710746	0.942083
D3ZLU0	0.290987	0.712321	0.943317
A0A8L2QMN5	-0.311045	0.712663	0.943317
A0A8I5ZUT1	-0.389865	0.713161	0.943325
P62142	-0.144226	0.714251	0.943388
A0A8I6ADP8	-0.298952	0.714391	0.943388
A0A8I5ZXI2	0.357918	0.714688	0.943388
Q6Q7Y5	-0.335778	0.715455	0.943749
A0A8L2Q6S9	-0.291073	0.716802	0.943915
M0RAX2	-0.165115	0.718336	0.943915
Q9EQX9	-0.117332	0.718385	0.943915
A0A8I5Y9T5	0.195078	0.718445	0.943915
M0RC66	0.21852	0.718999	0.943915
D3ZSP1	-0.219193	0.71901	0.943915
F1M7M4	0.215998	0.719032	0.943915
A0A0G2K6T9	0.159718	0.720124	0.9447
F1M706	-0.202041	0.720646	0.944737
P08009	0.413775	0.72163	0.945379
D3ZBN0	-0.222117	0.723085	0.945568
P80254	0.0915933	0.723585	0.945568
D3ZIU9	-0.253722	0.724152	0.945568
A0A8I6G8L2	-0.187661	0.724348	0.945568
A0A8I6A698	0.214546	0.724629	0.945568
Q920Q0	0.121592	0.724738	0.945568
Q4KMA2	0.155254	0.725726	0.946213
A0A096MKE2	-0.174059	0.72689	0.946763
Q566E4	0.611385	0.727138	0.946763
A0A0G2K2V2	-0.184496	0.728201	0.947503
A0A8I6AD89	-0.18234	0.728893	0.947759
A0A8L2QSN1	-0.154165	0.730486	0.9484
F1LM47	-0.171597	0.730783	0.9484
F1M8A4	-0.20416	0.731002	0.9484
A0A8I6A5U0	-0.291286	0.731368	0.9484
F1LXA0	-0.168272	0.732307	0.948921
Q6UPE1	-0.192716	0.732761	0.948921
A0A8L2Q1K8	0.202297	0.733693	0.949485
A0A8I6A7I3	0.324649	0.734502	0.949754
A0A0G2K3Q6	-0.149982	0.736423	0.949754
P61983	0.170878	0.736587	0.949754
A0A8I6AK18	0.295731	0.73713	0.949754
P31232	0.198641	0.73738	0.949754
Q9JHU0	-0.110579	0.737489	0.949754
D3ZR53	-0.367803	0.737698	0.949754
Q99MZ8	0.128584	0.738346	0.949754
Q9Z250	-0.276977	0.739216	0.949754
A0A0G2JTT4	-0.290194	0.739485	0.949754
A6KNE7	-0.149511	0.740575	0.949754
A0A8L2Q447	0.11431	0.74119	0.949754
A0A8I6GEM5	0.20549	0.742581	0.949754
P70580	0.313201	0.742671	0.949754
A0A8I5ZX82	-0.490128	0.743666	0.949754
A6IDY9	0.139015	0.744311	0.949754
Q80ZA5-10	0.228713	0.744693	0.949754
A0A8I5ZVX0	-0.19784	0.745337	0.949754
Q9Z1B2	0.184258	0.745775	0.949754
D4A053	0.174339	0.74598	0.949754
Q561S0	-0.258117	0.746068	0.949754
P07154	0.208576	0.74758	0.949754
P50503	-0.279443	0.7491	0.949754
P50408	-0.159205	0.749245	0.949754
A0A8I6A0Y9	0.207958	0.749427	0.949754
A0A8I6A2D7	-0.178219	0.749612	0.949754
F1LW77	-0.303327	0.749745	0.949754
Q6KC51	-0.180338	0.750188	0.949754
B2RZ33	0.178856	0.750275	0.949754
O35567	-0.23185	0.7503	0.949754
A0A8I6A6U8	0.236284	0.750517	0.949754
F1LSC3	-0.172579	0.75111	0.949754
D4A1D3	-0.155205	0.751238	0.949754
Q5M9G3	-0.167083	0.751271	0.949754
Q66H12	0.178744	0.751559	0.949754
D4A3P1	-0.129437	0.751764	0.949754
P68255	-0.213896	0.753147	0.950874
Q712U5	-0.218895	0.754589	0.951385
A0A8J8XTR6	0.192656	0.755774	0.951385
D4A7Y1	0.267762	0.756264	0.951385
P97756	0.190502	0.756331	0.951385
D3ZV60	0.174841	0.757481	0.951385
D4A305	-0.102314	0.758231	0.951385
A0A8I6A1H0	-0.142743	0.758899	0.951385
D3ZTN2	-0.141138	0.758924	0.951385
A0A8I6AT92	0.115996	0.75925	0.951385
A0A8L2UHL4	-0.148704	0.760275	0.951385
F1LN61	0.125042	0.760631	0.951385
P0DP31	-0.129227	0.760911	0.951385
P97686-2	0.129899	0.760912	0.951385
P12839	0.166231	0.762071	0.951385
A0A0G2JYR4	0.203008	0.762491	0.951385
P28073	0.281653	0.763201	0.951385
A0A8I6GHN4	0.260038	0.763484	0.951385
A0A8L2UP03	0.110253	0.76476	0.951385
P13676	-0.142066	0.765236	0.951385
Q8R3Z7	-0.393792	0.765299	0.951385
F7FJT3	0.132804	0.768243	0.951385
P56603	-0.152836	0.768414	0.951385
A0JPM9	0.128751	0.768572	0.951385
P31596	-0.273997	0.768642	0.951385
A0A8I6GD73	0.0775053	0.768907	0.951385
A0A8L2UIG7	0.113289	0.769518	0.951385
Q63797	0.0967254	0.770121	0.951385
D3ZJF9	-0.217878	0.770323	0.951385
M0RC65	-0.150392	0.770853	0.951385
A0A8I5ZW23	0.224606	0.772446	0.951385
F1M8X9	-0.13979	0.772454	0.951385
F1LQ91	0.192303	0.772482	0.951385
P07632	-0.118018	0.772624	0.951385
A0A8I6A091	-0.16534	0.772646	0.951385
D4A0E2	-0.13168	0.773849	0.951385
P62329	0.323162	0.774042	0.951385
D3ZTW9	0.123935	0.774616	0.951385
P23928	-0.244926	0.774778	0.951385
D4A8C5	0.238578	0.774834	0.951385
A0A8L2Q6M6	0.142193	0.775894	0.951385
A0A8L2UQN5	0.21199	0.776151	0.951385
Q5U2Z3	-0.197963	0.776761	0.951385
A0A8I6GAP5	0.32565	0.776924	0.951385
F1LM82	-0.0968496	0.777449	0.951385
A0A8I6ADK6	-0.140263	0.777839	0.951385
A0A0H2UHL2	0.281759	0.778442	0.951385
A0A0H2UHE5	-0.184983	0.778729	0.951385
B0BMY7	0.169317	0.778763	0.951385
Q5XIT9	-0.117499	0.778814	0.951385
A0A8I6G5X8	-0.171142	0.77925	0.951385
Q9R1T5	-0.126954	0.779636	0.951385
D4ACG7	0.127338	0.780163	0.951385
A0A8I6AT59	-0.241148	0.780177	0.951385
A0A8I6AWQ8	0.185977	0.780394	0.951385
A0A8I5ZWS4	0.374	0.782349	0.953161
Q7TQ94-2	-0.256342	0.783655	0.954145
A0A8I6G718	-0.173129	0.784651	0.95465
A0A8L2QF87	-0.378864	0.785067	0.95465
A0A8I6GBD2	0.13113	0.785668	0.954773
P50279	0.282095	0.786971	0.955329
A0A8L2Q6Y2	0.0949761	0.787123	0.955329
P62775	-0.124834	0.790072	0.9583
A0A8L2UNK9	-0.194533	0.79103	0.958802
A0A0G2K330	0.114439	0.791487	0.958802
A0A8I6APG8	-0.175883	0.793176	0.959907
A0A8I6AP49	0.235825	0.793402	0.959907
Q7TMA9	0.143677	0.794208	0.960199
P47819-2	-0.123622	0.794648	0.960199
Q5U214	-0.473296	0.796073	0.960716
P19103	0.163006	0.796083	0.960716
Q6AXS5-2	0.121577	0.797638	0.960716
A6IQH6	0.266575	0.79841	0.960716
P00884	0.414542	0.799025	0.960716
Q568Z9	0.129277	0.799038	0.960716
F7FGS0	-0.176676	0.799837	0.960716
P10960	-0.366362	0.800039	0.960716
Q9WV97	-0.105089	0.800423	0.960716
P28480	-0.101317	0.800516	0.960716
Q9JI03	-0.143135	0.801161	0.960716
A0A8I6A776	-0.258116	0.803084	0.960716
G3V936	-0.0760568	0.803288	0.960716
O08651	0.204853	0.803536	0.960716
A0A8I6AVX1	-0.200238	0.803886	0.960716
A0A096MJV7	0.0965532	0.804832	0.960716
A0A0G2K5T9	-0.202595	0.804943	0.960716
A0A8I6A0W2	-0.154896	0.805825	0.960716
A0A8I5ZW51	-0.244319	0.805836	0.960716
A0A0G2K737	-0.084029	0.806516	0.960716
A0A8L2Q4K2	-0.142887	0.806694	0.960716
P13697	-0.096353	0.806957	0.960716
D4A144	-0.207472	0.80834	0.960716
P06349	0.238749	0.808449	0.960716
A0A8I5ZN81	-0.158693	0.80929	0.960716
P60825	-0.144866	0.809625	0.960716
A0A8I6GKX5	-0.124608	0.809908	0.960716
D3ZNS7	0.30715	0.810138	0.960716
P62074	-0.207784	0.810507	0.960716
P02563	0.16154	0.810626	0.960716
D3ZNI3	0.155473	0.810966	0.960716
Q9R1T1	-0.11889	0.811137	0.960716
A0A8I5ZL79	-0.103612	0.812998	0.962207
M0R9X3	0.127694	0.813402	0.962207
P21708	-0.138404	0.814321	0.962311
P85108	-0.19218	0.814716	0.962311
A0A8I6A0L0	0.165254	0.815309	0.962311
P30835	0.169808	0.816293	0.962311
P55063	-0.166452	0.816376	0.962311
A0A8I5ZWK4	-0.401841	0.816735	0.962311
Q5M943	-0.190344	0.817716	0.962311
F1LNP4	-0.211257	0.818208	0.962311
D3ZSY8	-0.11646	0.818665	0.962311
Q4KLH4	-0.14606	0.818891	0.962311
A0A8I6ALD4	-0.0932831	0.81902	0.962311
A0A8I5YC62	-0.091832	0.819974	0.962841
D4ABC2	-0.130527	0.822166	0.963722
R9PXS4	-0.198428	0.822775	0.963722
Q9WVK7	-0.196355	0.823239	0.963722
D3ZNA3	0.137576	0.823391	0.963722
B0BN94	0.190058	0.823686	0.963722
B0BNN3	0.134168	0.825088	0.963722
A0A8I5ZP70	0.078288	0.825105	0.963722
P12075	-0.164792	0.825151	0.963722
A0A0G2K5E4	0.107432	0.826211	0.963722
Q62760	0.133822	0.82668	0.963722
A0A8L2QDI1	-0.115936	0.826758	0.963722
G3V7K2	0.202322	0.826767	0.963722
A0A0U1RVI2	-0.0934612	0.827683	0.963965
Q63754	0.185048	0.827983	0.963965
A0A8I6GHE9	-0.118811	0.829246	0.964077
A0A8I5ZR44	-0.129177	0.829343	0.964077
A0A8L2QDB1	0.0876526	0.830022	0.964077
Q6J4I0	-0.162631	0.830093	0.964077
Q6PDU7	-0.151739	0.833216	0.967117
A0A8I5ZKM4	-0.137865	0.833976	0.967412
A0A8I5ZRB4	-0.165417	0.835791	0.96893
D3ZAP9	0.198826	0.837043	0.969655
P07151	0.097905	0.837886	0.969655
A0A8I6AKF9	-0.120081	0.837936	0.969655
A0A8I6A0R6	0.112212	0.838479	0.969697
A0A8I5ZZ77	-0.130841	0.839514	0.970308
A0A8I6ABC0	0.106907	0.840569	0.970941
A0A8I5ZMW1	0.0828753	0.842238	0.972282
P25113	0.112326	0.843547	0.972441
Q68FX9	0.138459	0.84361	0.972441
A0A8I6GH08	-0.141766	0.8439	0.972441
A0A8I6AGZ0	-0.103866	0.844515	0.972564
A0A8I6AW29	-0.0920184	0.847644	0.974824
D4AC23	-0.110851	0.848308	0.974824
A0A0G2KA79	0.0606853	0.848435	0.974824
A0A8I6G502	0.076046	0.848651	0.974824
P62870	-0.113275	0.849024	0.974824
A0A8I5Y1X4	0.0853625	0.850213	0.97517
Q9QXQ0	-0.0928154	0.851014	0.97517
D3ZGA5	-0.117667	0.851687	0.97517
A0A8I6A162	0.0642304	0.85207	0.97517
P62762	0.109247	0.852873	0.97517
Q91Z79	-0.140108	0.853037	0.97517
A0A8I6A357	-0.245268	0.853319	0.97517
A0A8L2QA00	0.0666584	0.853401	0.97517
A0A8I6A4S9	0.137642	0.854691	0.976061
A0A8I6B017	-0.0615587	0.856784	0.977868
A0A8I6AKX2	-0.143138	0.858445	0.97918
P40307	-0.0766907	0.859873	0.97985
Q68FW9	-0.0728499	0.860487	0.97985
A0A8I6A0U2	0.040541	0.861477	0.97985
M0RDJ7	0.16159	0.861943	0.97985
A0A8I6A1Q0	-0.124685	0.862101	0.97985
A0A8I5ZKF7	-0.129883	0.863459	0.97985
Q5XI38	-0.0659042	0.863503	0.97985
Q8R1R5	0.0539776	0.863732	0.97985
A0A8I6AE98	-0.0604176	0.863753	0.97985
A0A0G2K6X9	-0.0748113	0.864152	0.97985
A0A8I6AKP8	-0.102441	0.86492	0.98014
B2GV06	-0.296893	0.86561	0.980342
D4A1B8	0.241858	0.866579	0.980859
A0A0G2JV31	0.0666509	0.867419	0.981229
D3ZLA5	0.0704194	0.870038	0.983076
P06686	-0.0894662	0.870906	0.983076
A0A8I6B0E2	0.18355	0.872103	0.983076
A0A8L2Q5X6	-0.0862966	0.872347	0.983076
Q5XII0	-0.0586088	0.872756	0.983076
Q6T487	0.0760198	0.873066	0.983076
F1M5A1	-0.128039	0.873824	0.983076
D3Z9I1	-0.0678463	0.874622	0.983076
A0A0G2JU82	-0.0625481	0.875489	0.983076
A0A8I6AK04	-0.0757761	0.875708	0.983076
D3ZVY6	-0.0930305	0.875968	0.983076
A0A8I6A1G2	-0.0608265	0.876079	0.983076
A0A8I6AQQ3	0.139234	0.87721	0.983076
A0A8I6G734	0.0696866	0.879957	0.983076
Q3KRE0	-0.0933827	0.880294	0.983076
D3ZQM0	0.198503	0.880357	0.983076
D3ZN46	0.0705924	0.880484	0.983076
A0A8I6B3S2	-0.143674	0.880834	0.983076
A0A8L2Q1F9	0.0966581	0.881237	0.983076
P55051	0.0815571	0.88149	0.983076
Q68FQ0	-0.0491312	0.881585	0.983076
A0A8I6APJ1	-0.0729255	0.882043	0.983076
A0A8I5ZRU2	0.15389	0.882463	0.983076
A0A8I5ZWI2	-0.140925	0.882955	0.983076
Q4QQV8	0.0935906	0.883157	0.983076
D3ZUP5	0.0629198	0.883382	0.983076
P29266	-0.0811887	0.883895	0.983076
D3ZXF9	0.0891727	0.884322	0.983076
D3ZV30	0.128602	0.885222	0.983076
Q5RJK8	0.180704	0.885524	0.983076
B1H267	-0.107762	0.885871	0.983076
A0A8L2QJE6	0.176204	0.886074	0.983076
P97615	-0.0727503	0.886109	0.983076
A0A8I5ZWU7	0.0724912	0.886936	0.983076
P09216	0.0830185	0.887188	0.983076
A0A8I5ZVT0	-0.0686956	0.888298	0.983076
A0A8I6A4F6	0.119594	0.888731	0.983076
P22062	-0.130042	0.888831	0.983076
A0A8I6AFE3	-0.105793	0.889082	0.983076
A0A8I5ZS45	0.0670451	0.890048	0.98322
A0A8L2Q6U6	0.0752929	0.890704	0.98322
G3V7U4	-0.0815947	0.890754	0.98322
A0A8I6A0A3	-0.0454217	0.891664	0.98338
P84076	-0.0591802	0.892748	0.98338
A0A0G2K5L2	-0.104558	0.892917	0.98338
P18422	-0.0586074	0.892954	0.98338
Q62848-2	0.0549532	0.895902	0.984542
A0A8I6AE09	0.0446017	0.896555	0.984542
G3V828	-0.0716367	0.89728	0.984542
Q62658	-0.0924983	0.898241	0.984542
A0A8L2UK17	-0.0620886	0.898564	0.984542
A0A0G2K5N6	0.0638411	0.89873	0.984542
M0RAY1	0.0360687	0.898758	0.984542
D4A517	-0.0809752	0.90034	0.984542
A0A8I5ZNB8	0.060404	0.900514	0.984542
A0A8I5ZRW5	-0.0550432	0.901154	0.984542
Q07266	-0.0557317	0.901207	0.984542
P0C5X8	0.0806121	0.901211	0.984542
D3ZTR5	0.0588187	0.901243	0.984542
P35467	-0.0641737	0.901466	0.984542
A0A8I5ZXU5	0.0721648	0.902199	0.984542
G3V733	-0.0472266	0.902404	0.984542
P04182	0.0592931	0.90357	0.984542
A0A0G2K2W1	0.0852049	0.903937	0.984542
A0A8I5ZWR4	0.0553774	0.904224	0.984542
A0A8L2R8L5	-0.0454417	0.904297	0.984542
A0A8I6A8L3	0.0611633	0.905171	0.984867
P13852	-0.140968	0.905625	0.984867
P29418	0.0658918	0.906363	0.984883
A0A8I5Y1E2	0.0782518	0.906668	0.984883
Q9EPB1	-0.0507476	0.907453	0.985176
A0A8I6GJT1	0.0400569	0.908373	0.985422
P62501	0.0780165	0.90871	0.985422
A6JQ21	-0.0824701	0.909634	0.985867
F1LSM8	0.101223	0.910396	0.98602
D3ZLA3	-0.0465186	0.91094	0.98602
A0A8I6A7K2	-0.113054	0.911322	0.98602
A0A8I6AVL2	-0.0656161	0.91212	0.986326
A0A0G2JSR0	-0.0506998	0.912786	0.986477
Q4FZU0	0.033915	0.913524	0.986477
A0A8I5ZLD3	0.0801687	0.913805	0.986477
F7F1Y0	-0.0588778	0.914382	0.986543
F1LNI0	-0.079485	0.917779	0.987245
A0A8I6B6G5	0.0517933	0.918127	0.987245
D3ZQG5	0.0655599	0.91849	0.987245
Q6AXT5	-0.0554911	0.919364	0.987245
P04692-3	0.101115	0.919939	0.987245
A0A8I5ZT00	-0.0523014	0.920433	0.987245
A0A8I6B663	0.0536703	0.920689	0.987245
A0A8I5ZNW6	0.0636896	0.920727	0.987245
D4A133	-0.0502911	0.921026	0.987245
A0A8I6A6K6	-0.137078	0.921392	0.987245
F1M9V7	-0.0542658	0.92165	0.987245
A0A8I6A4U0	0.053105	0.922004	0.987245
A0A8L2PZR6	0.0535161	0.922647	0.987245
D4AE68	-0.0472792	0.92267	0.987245
Q64361	0.0596445	0.92277	0.987245
A0A8I5ZTZ6	0.0645783	0.924363	0.987625
A0A8I5ZJ67	0.0524282	0.924468	0.987625
A0A8L2Q875	0.0453169	0.925178	0.987625
A0A8I5ZTF1	0.0429695	0.926133	0.987625
Q9Z2J4-2	-0.030489	0.927046	0.987625
A0A8I6A5S3	-0.0317635	0.927325	0.987625
A0A8I6ALB1	0.067751	0.927475	0.987625
A0A8I5ZRB3	-0.0703954	0.927619	0.987625
A6IPG1	-0.0484931	0.927769	0.987625
G3V8R1	-0.063053	0.929042	0.988079
P43138	-0.0699095	0.930253	0.988079
P63088	-0.0539222	0.930466	0.988079
P61107	0.0492637	0.930794	0.988079
Q63ZY8	0.0566218	0.931654	0.988079
A0A8I5Y0N5	-0.0417614	0.932134	0.988079
Q64428	0.0650363	0.93317	0.988079
A0A8I6ACY4	0.0488126	0.933682	0.988079
Q9Z173-2	-0.0433445	0.934107	0.988079
A0A8I6A417	-0.0436877	0.934673	0.988079
Q5XIV1	0.0270585	0.938223	0.988079
B5DEI0	0.0361537	0.938318	0.988079
A0A8I6AKN1	0.0402697	0.938731	0.988079
Q9JLZ1-2	0.0723525	0.939383	0.988079
Q62826	0.0282874	0.939434	0.988079
A0A8I5ZLF3	0.0756331	0.939459	0.988079
P63249	-0.0383003	0.940471	0.988079
B2GV15	-0.057917	0.940657	0.988079
A0A0A0MY48	-0.0508771	0.941378	0.988079
A0A140TAH1	0.048844	0.941871	0.988079
A0A0G2JSG6	-0.0445291	0.941958	0.988079
A0A0G2JZH8	-0.0376199	0.942469	0.988079
Q1RP74	-0.0459018	0.944075	0.988079
Q62634	0.0251721	0.944646	0.988079
A0A8L2Q7M2	-0.0259769	0.945124	0.988079
A0A0G2K0V3	-0.0681656	0.945971	0.988079
Q5M9H7	-0.0214268	0.946148	0.988079
G3V816	0.05243	0.946149	0.988079
Q8R4I6	-0.0457269	0.946467	0.988079
G3V6H9	-0.0515952	0.946716	0.988079
A0A8I6A821	0.0431272	0.946829	0.988079
Q63610-2	-0.0610874	0.946966	0.988079
Q6GMN2	-0.0372019	0.947726	0.988079
Z4YNF4	0.023359	0.94839	0.988079
A0A8L2QUG0	-0.0526926	0.949003	0.988079
P17220	-0.0381539	0.949073	0.988079
A0A8I6A1Y5	0.0476837	0.949432	0.988079
Q6AXV4	-0.0631388	0.949875	0.988079
A0A8I6GLF1	0.0440738	0.949927	0.988079
A0A8I5ZP61	-0.0483253	0.950674	0.988079
A0A8I6APM4	0.032058	0.950771	0.988079
A0A8I5ZZG4	0.0406552	0.951283	0.988079
A0A8I5Y7I3	-0.0424237	0.951755	0.988079
Q62847	-0.0310666	0.952279	0.988079
Q5U2R7	-0.027265	0.952706	0.988079
A0A8I6AB85	0.0570593	0.952714	0.988079
A0A8L2QFU7	0.0280551	0.952757	0.988079
Q62609	-0.0479924	0.952975	0.988079
Q4V8H8	0.0448979	0.953716	0.988312
P84087	-0.0215867	0.95545	0.988896
A0A0G2JUT1	0.0196571	0.95548	0.988896
P04897	0.0334861	0.95623	0.988896
A0A8I6ANV9	0.0298719	0.956346	0.988896
P15205	0.0181615	0.957914	0.989167
F1LN30	0.0257611	0.958152	0.989167
A0A1B0GWM3	0.0217898	0.958635	0.989167
F7EYB9	-0.0314188	0.958676	0.989167
P25409	0.0205184	0.959572	0.989558
P29117	-0.0313221	0.960552	0.990036
A0A8I6A9W7	0.0120699	0.961267	0.990231
Q5XIN6	0.0250264	0.961941	0.990231
A0A8I5ZY73	-0.0228518	0.962914	0.990231
A0A8I5ZQS9	-0.031013	0.963275	0.990231
A0A8I5Y5B0	-0.033159	0.963328	0.990231
M0RAN5	-0.0226344	0.964664	0.990573
A0A8I6GD56	0.0467869	0.964949	0.990573
P38718	-0.0224088	0.965214	0.990573
A0A8I6GLR7	-0.0323994	0.966176	0.990579
Q792H5-3	0.0198545	0.966373	0.990579
P07825	0.0301781	0.967283	0.990579
A0A0G2JXT9	0.0381199	0.967289	0.990579
P12928	-0.0273346	0.968465	0.991252
A0A0G2K405	-0.0215741	0.969074	0.991345
P23565	0.0279889	0.969612	0.991366
A0A8I5Y5L2	0.0212948	0.97215	0.992985
Q01066	0.0266492	0.972233	0.992985
Q6XVN8	0.0130222	0.97433	0.994489
F7F6N9	-0.0134043	0.97519	0.994489
A0A8I6AGW9	0.0240568	0.975442	0.994489
A0A8L2QZ13	-0.0259995	0.975784	0.994489
A0A8L2Q0A6	-0.016985	0.977156	0.995357
A0A8I6AJM0	-0.0146298	0.980435	0.997656
Q5GFD9	0.0124577	0.981378	0.997656
A0A8L2QMF2	-0.0273059	0.981465	0.997656
A0A8I6GIL6	0.0109048	0.981498	0.997656
D4A3T3	-0.0120164	0.982549	0.998195
F1LW74	-0.0128332	0.98376	0.998381
A0A096MJU0	-0.0241595	0.983787	0.998381
O35263	0.0115533	0.984326	0.998381
A0A8I6A6D0	-0.0100037	0.984872	0.998381
A0A8I6AM09	0.016452	0.985643	0.998381
Q5BK81	0.0140657	0.985862	0.998381
P63004	-0.00827669	0.986745	0.998569
A0A8I5ZWF8	0.00873751	0.987229	0.998569
P07171	0.00683761	0.987612	0.998569
D4A7L4	0.0125289	0.988613	0.998593
A0A8I6A1R5	0.00721256	0.990927	0.998593
A0A8I6ALQ5	-0.00930976	0.991592	0.998593
D4AD70	-0.00374961	0.991619	0.998593
O08618	-0.00481306	0.991783	0.998593
P07936	-0.00549871	0.992258	0.998593
A0A8I5ZZX6	0.00404241	0.993302	0.998593
B4F7C7	0.00643406	0.993311	0.998593
A0A8I6G7K6	-0.00325793	0.993456	0.998593
P49803	-0.00608807	0.994752	0.998593
D3ZX63	0.00349167	0.994934	0.998593
A0A8I5Y662	0.0031336	0.995014	0.998593
A0A8I5ZXF6	0.00324942	0.995221	0.998593
A0A8I6ASE1	0.00297325	0.995418	0.998593
A0A0G2QC04	-0.00561798	0.995833	0.998593
B5DEL8	-0.00179227	0.995984	0.998593
Q6AYZ1	-0.00268793	0.997186	0.998857
A0A8I5ZUT2	0.00361726	0.997292	0.998857
Q00981	0.000493632	0.998758	0.999474
Q8VIL3	-0.00109824	0.998952	0.999474
M0R5J4	6.68018e-05	0.999791	0.999791

## Sheet: PDCPYAA_vs_PDCPY
Accession	logFC	P.Value	adj.P.Val
D3ZNZ9	2.63194	2.43817e-06	0.00466666
Q05683	3.40243	9.51931e-06	0.00910998
Q5I0P2	-2.00802	0.000168866	0.107736
P97546	-2.04152	0.000243756	0.11507
A0A8I6AB47	-1.83422	0.000304247	0.11507
A0A8L2QAQ2	1.50887	0.000360722	0.11507
Q7TP47	-1.59332	0.000585068	0.115744
A0A8I6AMT9	-2.26243	0.000671979	0.115744
P08081-2	1.66371	0.000741989	0.115744
P62246	1.59698	0.000785265	0.115744
D3ZXP3	1.29815	0.00096668	0.115744
A0A8I5ZLI7	1.4947	0.00103723	0.115744
A0A8L2QIW0	1.34118	0.0010575	0.115744
Q9JK11-3	1.71532	0.00106646	0.115744
A0A8I6AKB2	1.49282	0.0010859	0.115744
P18422	-1.67097	0.00110728	0.115744
A0A8I6GMG5	-1.29802	0.00111104	0.115744
A0A8L2QIY8	-2.11959	0.00113684	0.115744
A0A8L2QK91	1.66306	0.00124506	0.115744
F7EU69	1.28294	0.00128469	0.115744
D3ZE63	1.43362	0.00132484	0.115744
B5DF91	-1.29383	0.00133119	0.115744
Q01066	-2.86698	0.00139086	0.115744
A0A8L2Q8S0	1.36234	0.00153575	0.122476
A0A8I6A7I8	1.12732	0.0017837	0.124296
D4A8N3	-2.59892	0.00179617	0.124296
A0A8I5ZV49	-1.387	0.00180569	0.124296
A0A0G2JUI0	1.27442	0.00181833	0.124296
A0A8I6ALW9	-3.73909	0.00210488	0.138922
A0A8I6ADD5	1.46286	0.0025805	0.155733
F1LV89	-1.98181	0.00259531	0.155733
A0A8I6GIA0	1.10864	0.00260369	0.155733
P19139	-1.77198	0.00292508	0.168309
A0A0H2UHB7	2.62195	0.00307208	0.168309
Q5XI34	1.84654	0.00317639	0.168309
Q02874-1	2.0055	0.00321689	0.168309
D4A164	-2.18117	0.00327185	0.168309
A0A0G2JT78	2.41861	0.00337419	0.168309
A0A8I6A7V6	1.97923	0.00346302	0.168309
P10715	2.49577	0.00351743	0.168309
P84092	0.975776	0.00363601	0.16974
A0A8L2Q170	1.80974	0.00374424	0.169754
A0A8L2UHD3	-2.64762	0.0038137	0.169754
Q63345	1.98332	0.00398263	0.170397
A0A0G2K9J0	2.08832	0.0040062	0.170397
A0A8I6G695	-2.67	0.00454017	0.182291
A0A0G2K5C6	1.00582	0.0047084	0.182291
Q5XI72	-1.16695	0.00471924	0.182291
A0A1W2Q660	-1.66312	0.0047352	0.182291
A0A8I5Y9M9	-2.51566	0.00476205	0.182291
A0A8I5ZYJ3	-4.71818	0.00508801	0.19095
A0A8I5ZQ28	-0.884862	0.00548278	0.194522
G3V6I9	1.63518	0.00549573	0.194522
P46462	1.10822	0.0056303	0.194522
P18421	-1.86521	0.00577302	0.194522
A0A8I6A9K9	-1.45833	0.00586776	0.194522
D3ZIE1	1.10043	0.00590889	0.194522
Q9Z2J4-2	-1.04358	0.00600684	0.194522
Q5RKJ9	1.28849	0.00607249	0.194522
F7FA04	-2.77488	0.00609788	0.194522
P19527	2.83619	0.00630605	0.197865
F7EWF8	-2.05341	0.00642153	0.198239
A0A8L2Q2U6	-1.0785	0.00654309	0.198785
P11167	1.40978	0.00670214	0.19936
A0A8I6GMR8	-0.841351	0.00677033	0.19936
Q9WU49	-1.32752	0.00724293	0.208065
P36201	1.79434	0.00737281	0.208065
P60203	1.99271	0.00739208	0.208065
A0A8L2Q5C4	1.8252	0.00753288	0.208956
A6HD62	-2.13867	0.00784798	0.210591
D3Z955	-1.34272	0.00786469	0.210591
A0A8I6AM99	-1.07903	0.00792193	0.210591
A0A8I6AK15	-2.48546	0.00816543	0.214091
A0A8I6ABY4	-1.463	0.00842202	0.217835
Q4V8C3-2	2.66312	0.00923669	0.233516
P52481	-1.09059	0.00927233	0.233516
P04785	2.62021	0.00985596	0.244991
Q5M7A7	-0.951329	0.0102558	0.248986
B2RYW3	2.29429	0.0102768	0.248986
A6J3F9	-1.52776	0.0106084	0.253806
P62804-2	2.52907	0.0111817	0.26422
A0A8I5ZL99	2.05323	0.0114925	0.266166
P05544	-2.21826	0.0116236	0.266166
Q53B90	-1.23144	0.0116812	0.266166
Q925Q9-6	-2.00368	0.0122825	0.271308
A0A8I5ZMT9	-1.29913	0.0123287	0.271308
D3ZSZ3	-1.87094	0.0123772	0.271308
P08009	-3.26161	0.0125321	0.271308
A0A8L2R3X1	1.12905	0.0126157	0.271308
A0A8I5ZK45	1.08581	0.0128204	0.271341
B2RYX1	1.45734	0.0129007	0.271341
A0A0G2K1X6	-1.40564	0.0131957	0.274072
A0A8I5ZRN3	2.25927	0.0133458	0.274072
A0A0G2JZG7	0.980151	0.0134602	0.274072
Q7TP86	1.60908	0.0138984	0.280015
P13233	1.38999	0.0141287	0.281056
F1M787	-1.46097	0.0143466	0.281056
A0A0G2JY22	-1.17003	0.0143906	0.281056
A0A8I5Y1T6	-2.5877	0.0145494	0.281289
F1LX07	1.74968	0.0148028	0.283326
F7EXQ7	1.57753	0.0150985	0.286125
P63039	0.842753	0.0156916	0.291244
D3ZUB0	3.19191	0.0157777	0.291244
Q6TUH8	-2.62158	0.0158569	0.291244
A0A8I6GF49	1.01154	0.016148	0.291244
A0A8W1ATD7	1.96391	0.0164001	0.291244
A0A8I5ZZX8	0.857261	0.0164345	0.291244
A0A8I5ZQA3	0.948779	0.0165745	0.291244
A0A8L2R4Z5	-1.39869	0.016586	0.291244
Q05962	1.46252	0.0169031	0.293504
Q5XIT9	1.11452	0.0172857	0.293504
E9PT29	-2.2395	0.0172918	0.293504
A0A8I6A320	2.05248	0.0173291	0.293504
G3V6V1	1.15682	0.0174814	0.293504
A0A8I5YBG7	1.69011	0.017701	0.294605
D3ZAU6	1.04068	0.0179233	0.295734
G3V6Y6	0.936871	0.0182544	0.298464
A0A8L2QLW7	0.883679	0.0184006	0.298464
A0A8I6AH92	-1.59754	0.0187808	0.302071
A0A8I6AK73	1.49317	0.0190005	0.302182
G3V949	0.822194	0.0191035	0.302182
A0A8I6A289	0.9869	0.0200268	0.314191
M0R7M8	1.28507	0.0203006	0.314692
G3V8C4	-1.49717	0.020491	0.314692
G3V6S0	1.06623	0.0207079	0.314692
D4A6U4	2.48124	0.0208465	0.314692
A0A8J8XTR6	-1.5959	0.0208808	0.314692
A0A0G2JX32	-1.0319	0.0211043	0.315576
A0A096MKB7	-0.814984	0.0216519	0.321254
A0A8L2QBI0	1.27368	0.022099	0.324005
A0A8I5ZP83	-0.742309	0.022375	0.324005
A0A8I6AUZ1	1.1081	0.0224857	0.324005
A0A8I6AQS8	1.15939	0.0226535	0.324005
P04905	-1.55753	0.0226837	0.324005
A0A8I5ZZR2	-2.15434	0.0236841	0.335788
A0A8I5ZUY9	1.08291	0.0239443	0.336648
Q5U2R7	-1.1547	0.0240966	0.336648
P06214	-1.65236	0.025432	0.344941
Q07647	1.91449	0.025442	0.344941
F7F0R0	-1.39529	0.0255986	0.344941
A0A8I6AHY3	1.81731	0.025865	0.344941
A0A8I5ZLW8	0.976811	0.026115	0.344941
A0A0G2JSW3	1.17827	0.026147	0.344941
A0A096MKB4	-1.94608	0.0262289	0.344941
Q75Q39	1.01613	0.026428	0.344941
P01041	-1.38093	0.026484	0.344941
P08592	-1.48122	0.0268864	0.344941
A0A8I5ZMM6	0.88778	0.0269215	0.344941
A0A8I6A0A3	-0.818237	0.0272361	0.344941
P49911	0.846034	0.0278504	0.344941
Q9Z339	-1.75317	0.0279094	0.344941
A0A8I6GEY4	-1.19928	0.0280334	0.344941
A0A8I6AVV4	1.62983	0.0280816	0.344941
A0A8I5ZM91	1.11443	0.0281804	0.344941
A0A8I5Y1V3	0.935014	0.0282508	0.344941
A6K6W3	-2.7775	0.0282524	0.344941
A0A8I5ZXF6	1.32146	0.0282946	0.344941
A0A8L2UJ74	-0.910177	0.0286145	0.345068
A0A8L2QEN5	0.94379	0.0287825	0.345068
Q64559-1	1.09446	0.0288458	0.345068
A0A8I6A3G9	-1.59917	0.029612	0.352034
Q99MZ8	-0.926661	0.0298696	0.352231
A0A8L2Q0J0	0.850648	0.0301419	0.352231
A0A0G2JT93	-2.04552	0.0301807	0.352231
A0A8L2QE45	-1.70071	0.0306303	0.355311
D4A8Y6	1.14673	0.0311821	0.35868
Q56A26	1.25708	0.031441	0.35868
A0A8I5Y9T8	-1.07524	0.0315858	0.35868
P59215	1.39472	0.0316703	0.35868
A0A8L2QG05	0.924945	0.0319346	0.359547
B2GUV7	-0.973195	0.0339194	0.377823
F1LRZ7	1.01423	0.0339527	0.377823
G3V8V3	-2.77363	0.0355968	0.38618
A0A8L2UQ79	1.24847	0.0357669	0.38618
Q4QRB4	1.60535	0.0360479	0.38618
P17220	-1.38328	0.0362837	0.38618
Q8K3X8	-1.27154	0.0363713	0.38618
P48037	-1.05425	0.0364725	0.38618
A0A8I6A252	-1.13907	0.0366717	0.38618
P07722	1.11956	0.036825	0.38618
P54921	-1.13506	0.0370631	0.38618
A0A0G2KAL9	-1.08021	0.0370694	0.38618
A0A8I5XVY2	-1.24985	0.0374804	0.38618
A0A8I6AQI9	-0.910555	0.0378351	0.38618
A0A8I6AEY2	-0.788163	0.0379777	0.38618
Q5XIT1	0.53949	0.0382809	0.38618
P07154	-1.48048	0.0385081	0.38618
A0A8I6AQL9	0.877596	0.0386202	0.38618
A0A8L2QUG0	-1.88248	0.0386276	0.38618
A0A8I6AE98	-0.803948	0.0387116	0.38618
D3ZLA3	-0.947934	0.0390633	0.38618
A0A8I6AEE5	1.24735	0.0391031	0.38618
A0A8I6A4H6	1.60444	0.0393003	0.38618
P15999	0.975458	0.0394935	0.38618
Q8R478	-2.18255	0.0395783	0.38618
A0A8I5ZJM1	-1.36718	0.0397352	0.38618
A0A8I6AF61	1.54784	0.0397479	0.38618
P37361	-1.82379	0.0399992	0.386439
Q4KLG5	-2.74487	0.0401783	0.386439
Q6QI16	3.16545	0.0410879	0.392316
A0A8I6A2Z4	-1.33817	0.0419428	0.392316
G3V846	1.49984	0.0420233	0.392316
F2Z3Q8	1.38376	0.042196	0.392316
D3ZMM4	-0.908398	0.0422966	0.392316
P42123	0.936962	0.0423667	0.392316
A0A8I5ZQG4	1.30356	0.0425104	0.392316
A0A8I5ZPF0	-1.3385	0.042565	0.392316
A0A8I5ZTT2	-1.64545	0.0426947	0.392316
F1LMX1	0.810284	0.0429877	0.392316
D4A5L9	0.810142	0.043191	0.392316
A0A8I6GE49	-1.68459	0.0432836	0.392316
A0A8L2QEA3	0.973771	0.043454	0.392316
A0A8I6G5X8	1.35714	0.0436713	0.392426
A0A8I5ZQD4	-1.11961	0.0446191	0.396292
A0A8I6APG8	1.48235	0.0448421	0.396292
A0A8I6ALD4	0.899603	0.0451596	0.396292
D4A6L0	1.33263	0.0453479	0.396292
A0A8I6GKV6	0.695561	0.0453928	0.396292
A0A8I5ZR44	-1.31915	0.0456634	0.396292
B0BNB9	-0.787291	0.045751	0.396292
A0A8L2Q4P2	0.752718	0.0457579	0.396292
A0A0G2K5F4	1.75994	0.0462827	0.398483
A0A8I6ABE3	0.837024	0.0464273	0.398483
Q99NA5	0.732398	0.0471571	0.402941
B4F7A1	-1.31567	0.0474836	0.403927
A0A8I5ZJE8	-0.684103	0.0480107	0.404986
Q9Z0J5	-1.48914	0.0480312	0.404986
P56603	1.12544	0.048677	0.40863
A0A0G2K8I0	-0.972466	0.0488937	0.408658
P04903	-2.3271	0.0492528	0.409869
Q6AXT5	-1.18223	0.0499474	0.413847
A0A8I6A7A5	2.09962	0.050335	0.413847
A0A8I6A8I6	1.5694	0.0503795	0.413847
D3ZVQ8	-2.58292	0.0509617	0.41572
Q9EPC6	-0.902198	0.0512957	0.41572
A0A8I6AW38	2.28905	0.0515244	0.41572
P18445	1.06846	0.0515764	0.41572
A0A8I6GMN4	-3.49866	0.051788	0.41572
A0A8I5ZPY8	1.53701	0.0519107	0.41572
A0A0G2K038	-2.2013	0.0527163	0.41898
O35458	-1.02006	0.05282	0.41898
Q6MG60	0.945631	0.0529744	0.41898
A0A8I6A0W2	-1.33677	0.0534473	0.42098
Q6AXW1	1.05424	0.054143	0.423483
A0A8I5YC74	-0.704685	0.0545176	0.423483
P01048	2.76745	0.0545957	0.423483
A0A8L2Q3U4	-1.19479	0.0547791	0.423483
A0A096MK46	-0.974478	0.0548945	0.423483
A0A8I6A6F3	1.05872	0.0550926	0.423483
A0A8I6AVR1	-0.900653	0.0557707	0.426981
Q5U206	-1.81607	0.0562285	0.42877
M0R3L8	-1.22061	0.0575577	0.43607
Q9WTT6	-1.17981	0.0576415	0.43607
P63182	1.07381	0.0582981	0.438186
P31647	1.86441	0.0583789	0.438186
Q7TQ90	-0.900678	0.0596096	0.445675
A0A8I5ZX08	-0.950083	0.0605416	0.450632
P15865	1.15644	0.060756	0.450632
A0A0G2JVX9	-1.55903	0.061176	0.450632
D4A7U6	-1.72172	0.0612143	0.450632
P24268	-0.611053	0.0615035	0.451026
A0A8I5ZL79	-0.894338	0.0624	0.455854
Q7TP54	-0.78209	0.0635169	0.458719
A0A8L2Q4X8	-1.42172	0.0636266	0.458719
P46413	-1.23648	0.0637367	0.458719
A0A8L2Q4K9	-1.09583	0.0637509	0.458719
F1LW77	1.91978	0.065121	0.465073
A0A8I6AB19	-0.954202	0.0655734	0.465073
A0A8I6AST2	1.20949	0.065732	0.465073
D3ZT36	0.580301	0.0658713	0.465073
P85973	-1.30958	0.0661681	0.465073
D3ZVM5	-1.43503	0.066237	0.465073
A0A8I6AGY8	-1.02845	0.0663348	0.465073
A6IE42	-1.00434	0.0676269	0.466362
G3V6H5	1.23837	0.0678248	0.466362
P05065	0.734049	0.067891	0.466362
A0A8I6GKE9	0.820998	0.0683261	0.466362
A0A0G2JWR2	-0.603108	0.0683993	0.466362
F7F2F3	0.964078	0.0684499	0.466362
Q8R2H0	-0.59075	0.0685996	0.466362
A2VD09	-0.771105	0.0689112	0.466362
M0R8C5	-1.13136	0.0691403	0.466362
P0DN35	1.31648	0.0692015	0.466362
A0A8I5ZJL1	1.02931	0.069335	0.466362
P21707	0.646647	0.0695067	0.466362
A0A0G2JSV0	0.879973	0.0696863	0.466362
A0A0G2KB58	-0.951347	0.0702841	0.468724
A0A8I6ASL3	-1.33586	0.0709016	0.469693
Q7TPB1	0.877562	0.0709202	0.469693
Q32KJ5	-0.637832	0.0716479	0.471812
P62138	0.676228	0.0717332	0.471812
P19939	-1.4031	0.0722872	0.473291
A0A140TAC3	0.730882	0.0727398	0.473291
P28480	-0.786165	0.0728427	0.473291
A0A8I5XVG9	0.599713	0.0730019	0.473291
Q4FZT2	1.25423	0.0734078	0.473291
A0A8L2QFU7	-0.926656	0.0735209	0.473291
A0A8I5ZQB9	1.41321	0.073689	0.473291
P13697	-0.769086	0.0742723	0.475442
B5DF80	-0.985895	0.0748049	0.476486
A0A8I6AGA8	-1.1439	0.0749332	0.476486
P23965	-0.692583	0.075673	0.477928
B2GV06	3.39912	0.0761679	0.477928
A0A8I6A2W7	0.800477	0.0764244	0.477928
F1LPM3	-1.20323	0.0764545	0.477928
P12785	2.46483	0.0765907	0.477928
A0A0G2K0J2	-1.14281	0.0773822	0.477928
A0A8J8XUY4	1.53001	0.0773995	0.477928
A0A8L2R4T1	1.06803	0.0776357	0.477928
Q6MG48	-1.44025	0.0777025	0.477928
F1LMY3	-0.77033	0.0780232	0.477928
P18596-1	-0.947903	0.0781246	0.477928
D4A8G7	-0.9922	0.0781565	0.477928
P23565	1.41097	0.0787221	0.479854
A0A8L2QTB7	1.04244	0.0790998	0.480625
D3ZAN3	-1.18329	0.0793665	0.48072
A0A8L2QDW2	2.83492	0.0797004	0.48122
A0A8I6AS05	1.64902	0.0804695	0.484336
D3ZZK3	-1.75683	0.0809103	0.485021
B1WC33	-1.62087	0.0811464	0.485021
P61972	-2.50311	0.0813436	0.485021
A0A8I5ZKK9	-0.700458	0.0819923	0.487371
Q5PQN0	-1.03697	0.0822811	0.487418
A0A0G2K0F3	1.88185	0.0825096	0.487418
B0BN85	1.2292	0.0832663	0.490374
A0A0G2K1C0	-0.936576	0.08386	0.492356
A0A8L2R1R3	1.83192	0.0845301	0.494772
F1LQ81	2.29748	0.0852902	0.497699
A0A8I6AKX2	1.49891	0.0867302	0.501602
Q63041	-1.63375	0.0871505	0.501602
G3V734	-0.756862	0.0871521	0.501602
A0A8I6AVN2	-1.14771	0.0872621	0.501602
P48721	1.09205	0.087582	0.501602
Q2I6B4	-1.09639	0.0876553	0.501602
Q9R1T5	-0.843609	0.087959	0.501602
A0A8L2QDB6	-0.70541	0.0881508	0.501602
A0A8I5Y830	-0.538411	0.0883176	0.501602
P00787	-1.02184	0.0899101	0.508806
Q9JJ19	-1.25944	0.0901177	0.508806
A0A8L2Q447	-0.636627	0.0911252	0.510718
A0A8L2QPN8	-1.23273	0.0914105	0.510718
A0A0G2KAZ7	1.10303	0.0914317	0.510718
A0A8I5Y9H0	1.3543	0.0915236	0.510718
Q641Z6	-1.67338	0.0922968	0.513535
Q6NYB7	0.651545	0.0927769	0.51471
F1LTN6	-0.908961	0.0938183	0.517223
A0A8L2QD42	1.47851	0.0938641	0.517223
P13852	-2.16689	0.0942743	0.517223
G3V6W6	0.892445	0.094709	0.517223
A0A8I5Y7T7	0.553746	0.0950133	0.517223
A0A8L2QE16	0.704066	0.0950747	0.517223
A0A8I5ZY55	-0.91954	0.0951907	0.517223
P20759	-1.08453	0.0953917	0.517223
P11951	0.819344	0.0962783	0.518198
P41562	-0.643292	0.0963816	0.518198
A0A8L2QLK6	1.40703	0.0963837	0.518198
P36953	2.84557	0.0970947	0.519176
F1LRJ9	1.45928	0.0971081	0.519176
P24368	0.52561	0.0983905	0.524567
Q8R491	0.885506	0.0992404	0.527417
A0A8L2QCL7	-0.498424	0.0997056	0.527417
G3V644	0.651989	0.0997519	0.527417
A0A8I6GD56	-1.90265	0.10055	0.529563
A0A8I6AMG4	-0.80547	0.100711	0.529563
A0A8L2Q5X6	0.956205	0.101682	0.531338
A0A8I6G7X3	-0.860896	0.10193	0.531338
D4A3M8	-1.81193	0.102015	0.531338
G3V6X7	1.00843	0.102159	0.531338
Q4KMA2	-0.783863	0.103065	0.5346
Q5XIH7	0.742897	0.104231	0.537134
A0A8I6GA62	-0.441115	0.104389	0.537134
A0A8I5Y1J2	1.39252	0.104427	0.537134
A0A8I6G2T3	0.839257	0.104988	0.537134
P54283	1.54747	0.105189	0.537134
A0A0G2K8V2	1.41692	0.105517	0.537134
Q641W2	1.68345	0.105811	0.537134
A0A8L2Q6Y2	0.617981	0.105863	0.537134
Q63525	-0.732004	0.106401	0.537134
A0A8I6ALB1	-1.3055	0.106673	0.537134
G3V615	1.56641	0.107381	0.537134
A0A0G2K9Y5	1.84145	0.107681	0.537134
Q5BK81	1.38795	0.107729	0.537134
Q921A4	0.848019	0.107853	0.537134
A0A8I6AH44	-0.930105	0.10789	0.537134
A6IDY9	0.743828	0.108044	0.537134
Q5FWY5	0.822133	0.108469	0.537851
A0A8I6B3N3	-0.846158	0.109289	0.539332
A0A8I6GHL9	1.49833	0.109392	0.539332
G3V616	-0.591181	0.109659	0.539332
A0A8L2R3Y6	0.617088	0.110046	0.539332
Q62847	-0.899883	0.110632	0.539332
A0A8I6ABN0	-0.906611	0.110935	0.539332
Q5RJK5	-0.887715	0.111351	0.539332
A0A8L2UIQ9	0.924706	0.11137	0.539332
A0A0G2JUA5	-0.807246	0.111554	0.539332
P47858	0.547102	0.111616	0.539332
F1M7L6	-1.12633	0.111868	0.539332
A0A0G2JZB8	0.914422	0.112348	0.540285
D3ZF11	-1.64174	0.112961	0.541874
P08523	-1.84077	0.114173	0.545751
Q68FR6	0.941423	0.11434	0.545751
A6K6W9	0.456005	0.1148	0.546587
A0A8I6A6U8	-1.27041	0.115096	0.546636
A0A8I6G502	-0.680001	0.115929	0.547462
A0A8I6A239	0.959721	0.116032	0.547462
A0A8I6AP81	-0.867243	0.116128	0.547462
A0A8I6AI52	-0.891607	0.116514	0.54793
P15146	0.890615	0.117223	0.548478
Q5EBC0	0.945233	0.118163	0.548478
A0A8I6A7L1	1.10165	0.118324	0.548478
P68255	1.15202	0.11833	0.548478
E9PTX9	1.48659	0.118673	0.548478
A0A8I6AHT8	-0.933154	0.118758	0.548478
D4AA93	-1.28421	0.118822	0.548478
A0A8I6ALX8	0.945098	0.119885	0.548478
P85834	1.02721	0.11989	0.548478
P70600	1.5888	0.11992	0.548478
M0R9L0	-0.704822	0.1201	0.548478
Q80Z30	1.63765	0.120196	0.548478
A0A8I6AAX6	-1.00849	0.120411	0.548478
A0A8I6A0R6	-0.92662	0.120731	0.548478
Q32PX6	-1.25922	0.120929	0.548478
A0A8L2QMF2	-1.97326	0.12179	0.55108
F1M0R1	0.76737	0.122652	0.552081
P17955	-1.11056	0.1229	0.552081
Q6PDU1	-0.881893	0.122953	0.552081
A0A8I6A4Z8	0.643333	0.12321	0.552081
P31044	0.47135	0.123454	0.552081
A0A8L2QCP8	-0.875681	0.124014	0.553292
A0A8L2QSS8	0.609807	0.12473	0.554269
D4A0T0	0.91029	0.124812	0.554269
A0A8I6AHZ0	0.755986	0.12582	0.557373
A0A0H2UHL2	-1.66012	0.126093	0.557373
P07895	0.690685	0.126475	0.557557
P00884	-2.69048	0.12729	0.557557
A0A8I6GLM2	0.998036	0.127955	0.557557
D4A5A6	-0.73375	0.128558	0.557557
P63100-2	-0.852061	0.128885	0.557557
A0A8L2QLP3	-1.22648	0.128945	0.557557
A0A8I5Y5T4	-0.579655	0.129188	0.557557
A0A8I6AL93	0.878071	0.129352	0.557557
Q711G3	-1.03288	0.129886	0.557557
A0A8I6AK18	-1.44486	0.129915	0.557557
A0A8I6A794	1.13771	0.129935	0.557557
A0A8I6GM96	-0.870522	0.130148	0.557557
A0A8I5YC62	0.661446	0.13029	0.557557
F1LT35	0.862928	0.130502	0.557557
Q5BJB3	-0.86495	0.130505	0.557557
Q5XIM7	1.25649	0.13083	0.557705
A0A8I5Y6E8	0.652745	0.131719	0.558437
A0A8I5ZS45	-0.791825	0.131871	0.558437
A0A0G2JTH4	0.510727	0.131878	0.558437
Q7TQ16	0.873505	0.133652	0.561823
A0A8I6GEL5	0.793465	0.133663	0.561823
A0A8I6A2H1	0.848959	0.133954	0.561823
M0RCB1	0.589728	0.134076	0.561823
A0A8I6A6R5	-0.655055	0.134145	0.561823
A0A8I6AIN6	0.570722	0.134609	0.562538
A0A8I5ZVH7	0.720912	0.13609	0.567485
G3V8G6	1.36615	0.136909	0.569594
Q6P9V6	-0.854762	0.137191	0.569594
D4A435	-1.74261	0.137814	0.570557
O35274	-2.35425	0.13814	0.570557
P06349	-1.57989	0.138317	0.570557
A0A8I6G6A0	-1.51409	0.139538	0.574355
F1LQW8	-0.892689	0.140597	0.577473
A0A8I6A776	-1.64601	0.141656	0.580577
D4A3V2	0.606498	0.143263	0.585907
A0A8I6A2B3	-0.738157	0.144493	0.589678
A0A8L2Q9A7	0.486439	0.145107	0.59039
P55063	1.12924	0.145284	0.59039
A0A8L2Q4B4	-1.13758	0.146454	0.593223
A0A8I6GHH3	0.782522	0.146611	0.593223
Q62760	0.958819	0.146911	0.593223
A0A8I6ATM0	0.553286	0.147337	0.593386
A0A8I6GCE4	1.02316	0.147833	0.593386
Q03626	-0.961025	0.147882	0.593386
G3V8R2	-0.689366	0.148486	0.594565
A0A8I6GGP1	0.622314	0.148836	0.594721
A0A8I5ZNR3	1.54266	0.149564	0.595146
M0RAN5	0.79586	0.149855	0.595146
D3ZES7	-0.411348	0.149876	0.595146
O35264	0.639539	0.150337	0.595146
A0A8L2QCG7	0.983065	0.150763	0.595146
A0A8I5ZZ77	-1.00361	0.150808	0.595146
A0A096MKH2	-0.689698	0.151124	0.595167
B5DEL8	0.551104	0.152434	0.599092
D3ZTN2	-0.709885	0.153101	0.600483
Q6P7Q4	-0.922651	0.153504	0.60083
D3ZAF6	0.58904	0.154368	0.60121
Q9ESW0	-1.25273	0.154962	0.60121
A6KJF6	0.706116	0.155032	0.60121
A0A8L2QDI1	0.813879	0.15512	0.60121
A0A8I6GM43	0.499036	0.155171	0.60121
A0A8I6AL67	-0.737311	0.155492	0.601238
A0A8L2QL19	0.654982	0.160078	0.611768
A0A8L2QEP8	0.363745	0.160203	0.611768
A0A8I6AAD3	0.450306	0.160299	0.611768
Q5XIF6	1.0192	0.160547	0.611768
A0A0G2K6E3	-0.835694	0.160975	0.611768
A6JW26	-0.878834	0.161337	0.611768
Q925G1	-1.1966	0.161357	0.611768
P10760	0.547818	0.161409	0.611768
Q5XIM9	0.522445	0.161454	0.611768
O35764	-0.856095	0.161721	0.611768
P0C5X8	0.981742	0.161732	0.611768
Q9Z327-2	-0.661944	0.162059	0.611797
Q8K3E7	-1.08415	0.162482	0.612185
A0A8I6A864	-2.2276	0.164559	0.618777
A0A8I6GJY6	-0.525943	0.165031	0.618777
O35244	0.554436	0.165395	0.618777
A0A140UHY3	1.57771	0.1658	0.618777
Q9R0I8	-0.823602	0.166188	0.618777
A0A0G2K7V5	1.2699	0.167592	0.618777
P43278	0.854578	0.167751	0.618777
A0A8I5ZMZ1	-0.482162	0.167864	0.618777
A0A8I6GA98	-1.15113	0.168103	0.618777
A0A8I6AL08	-0.595256	0.168147	0.618777
P84039	-0.474278	0.168217	0.618777
G3V828	-0.825443	0.168304	0.618777
P00762	-0.7588	0.168434	0.618777
A0A8I5ZQE2	-1.51428	0.170014	0.623383
A0A8I6G734	-0.680834	0.171636	0.627186
M0R7B4	0.759803	0.171979	0.627186
D4A6P3	-1.99053	0.172926	0.627186
A0A8I6AJB8	0.460856	0.173152	0.627186
D3ZG43	0.551877	0.173722	0.627186
Q68FQ0	-0.484028	0.173887	0.627186
B5DEQ4	0.540639	0.174067	0.627186
G3V6D3	0.759622	0.174093	0.627186
A0A8I6A708	-0.709609	0.174318	0.627186
M0R9X3	-0.791794	0.174865	0.627186
Q9ER34	0.536832	0.174972	0.627186
D3ZJE0	0.736729	0.175548	0.627186
A1L1K8	0.861754	0.175812	0.627186
A0A8L2QJT5	1.07884	0.176297	0.627186
A0A8I5ZVZ1	1.02138	0.176423	0.627186
Q5XI73	-0.46089	0.176904	0.627186
A0A8L2QU71	0.878711	0.177021	0.627186
Q9JJM9-3	1.1098	0.177475	0.627186
A2RUW1	-0.500333	0.177526	0.627186
B1WC34	0.531367	0.177604	0.627186
A0A8I6A9W7	-0.360486	0.178863	0.630468
D3ZAI6	-0.685757	0.179254	0.630562
A0A8I6AWM3	0.673525	0.179697	0.630562
P0DP31	0.613969	0.179878	0.630562
D3ZJ54	0.844137	0.180503	0.631145
A0A8I6A4R1	-1.46232	0.181394	0.631145
A0A8L2Q6S9	1.1545	0.181756	0.631145
A0A0G2K5N6	0.722377	0.181832	0.631145
A0A0G2K7X3	1.33634	0.182202	0.631145
Q6QI86	1.06392	0.182909	0.631145
Q4FZT9	-0.604796	0.183481	0.631145
A0A8I6AJV3	-0.446808	0.183563	0.631145
A0A8I6A880	-0.733579	0.183785	0.631145
O08651	-1.17972	0.183827	0.631145
Q4V8F6	0.662534	0.183987	0.631145
Q8CFN2	0.561234	0.184179	0.631145
P82995	0.554032	0.184331	0.631145
P04904	-1.00888	0.184904	0.631324
A0A0G2K8N6	-0.576888	0.186263	0.631324
Q66HD0	-1.02004	0.186452	0.631324
A0A8I6ANV9	-0.776994	0.186696	0.631324
F7FJT3	-0.641152	0.186712	0.631324
F1M8G9	0.773327	0.187018	0.631324
Q9Z269	0.796692	0.187716	0.631324
P07171	-0.625518	0.187744	0.631324
A0A8I6A0L7	0.537083	0.187862	0.631324
A0A8I6GFD2	-0.85165	0.187862	0.631324
P62749	-1.17019	0.188091	0.631324
B1H267	1.06393	0.188652	0.631324
A2VCW8	0.537369	0.189001	0.631324
A0A8I6AI74	-0.497628	0.189242	0.631324
A0A8I5ZMW1	-0.58855	0.189673	0.631324
F8WFM2	0.415526	0.190064	0.631324
F7EXZ2	1.37837	0.19056	0.631324
M0RD00	-0.937488	0.19077	0.631324
Q09073	0.645263	0.191171	0.631324
A0A096MJY8	0.654692	0.191223	0.631324
A0A8I5ZX82	2.10885	0.191369	0.631324
D3ZTW9	0.608192	0.19202	0.631324
F1LM47	0.700138	0.192264	0.631324
Q6B345	1.00574	0.1923	0.631324
Q6P6V0	0.68051	0.192809	0.631913
Q62952-2	-0.512262	0.194474	0.635612
A0A8L2QBS3	-0.48473	0.194799	0.635612
F1LQ62	0.760672	0.194934	0.635612
A0A8I6AG01	-0.641758	0.195627	0.636631
D3ZVY6	0.830473	0.195912	0.636631
A0A0G2KA95	0.985421	0.196794	0.638414
R9PXU4	0.79395	0.198361	0.642406
A0A8L2Q0Z9	-0.813829	0.198949	0.643224
A0A8I6AC26	0.756927	0.199982	0.644935
Q5FVM4	-1.04709	0.200152	0.644935
P04041	0.496266	0.201212	0.6462
P63004	0.685386	0.201552	0.6462
A0A8L2UP03	-0.506445	0.201558	0.6462
P54311	0.555558	0.203743	0.649631
O88794	0.944126	0.204062	0.649631
A0A8L2UJT3	-0.762832	0.204128	0.649631
A0A8I6A0W6	1.38776	0.204302	0.649631
Q566E4	-2.39184	0.204445	0.649631
Q9Z1E1	-0.400138	0.20522	0.649631
A0A8I6GHX2	0.692945	0.20526	0.649631
A0A8I5ZY66	1.94377	0.205343	0.649631
D4A517	-0.880346	0.206046	0.650491
P08082	0.579206	0.206466	0.650491
A0A8I6ASF5	-0.77704	0.206635	0.650491
A0A8I5ZR30	-0.815462	0.207787	0.652883
M0R6Y8	-0.576067	0.208114	0.652883
D3ZX63	-0.744641	0.208562	0.652883
A0A8I5ZRW5	-0.599386	0.208972	0.652883
Q03344	0.510955	0.2091	0.652883
D4A1H2	0.608135	0.211017	0.657795
F1M8F5	-0.874664	0.212094	0.658835
D4A055	1.71542	0.212533	0.658835
A0A8I6A6W5	0.686992	0.212573	0.658835
Q5PQL9	-0.979169	0.212727	0.658835
P47819-2	0.633063	0.215238	0.664081
O35094	-0.422159	0.215259	0.664081
Q62696	0.658738	0.215462	0.664081
A0A8I6AL00	0.577417	0.216759	0.665208
A0A8I6A522	0.537217	0.217259	0.665208
A6IXU7	-1.01989	0.21752	0.665208
A0A8I5ZWV2	0.369529	0.217562	0.665208
Q68FW9	-0.549794	0.217565	0.665208
P62859	-0.568145	0.218461	0.665965
A0A0G2K3Q6	0.589326	0.218509	0.665965
A0A8I6A9F5	-0.691121	0.22132	0.670295
E9PT83	1.42738	0.221383	0.670295
A0A8I6AI02	0.599995	0.221464	0.670295
F7FGS0	-0.9157	0.221577	0.670295
Q5PQV3	0.602367	0.222173	0.670295
Q6MGC4	0.427959	0.22245	0.670295
A0A8I6GLH2	0.437821	0.222536	0.670295
Q7TQ94-2	-1.2237	0.222731	0.670295
Q5RJL0	0.575305	0.223731	0.671842
A0A0G2K502	-0.694202	0.223947	0.671842
D4A511	0.796943	0.224464	0.672338
A0A8I6AT59	-1.12538	0.225558	0.674559
A0A8J8XK13	-0.491737	0.226602	0.675114
O35077	0.699768	0.226977	0.675114
A0A8I6ABM0	0.719337	0.227271	0.675114
Q5M9H7	0.411717	0.227454	0.675114
A0A8L2UK94	0.505595	0.227935	0.675114
F1M706	0.731262	0.228188	0.675114
A0A8I5ZUN1	0.687094	0.228913	0.675114
Q63797	-0.427894	0.228917	0.675114
M0RCX0	1.38896	0.228918	0.675114
A0A8I5ZY73	0.634207	0.230076	0.67523
A0A8I5ZLU6	0.699342	0.230175	0.67523
A0A8I6GAH4	0.686965	0.230463	0.67523
M0R719	0.495225	0.230833	0.67523
G3V714	-0.858608	0.230836	0.67523
A0A8I5ZZ13	-0.746988	0.231741	0.67523
A0A8I5ZMD9	-0.3959	0.232363	0.67523
D4AD70	0.457647	0.233032	0.67523
F1M7M4	-0.768293	0.23335	0.67523
F1LRK1	1.19862	0.23349	0.67523
A0A8L2QFM9	-0.656295	0.233629	0.67523
A0A0G2JY08	0.973256	0.234233	0.67523
Q78P75	-0.733072	0.234533	0.67523
A0A8L2R800	-1.3194	0.234627	0.67523
Q4KM71	-0.764978	0.234673	0.67523
A0A8I5ZNR1	0.363803	0.234834	0.67523
Q8R3Z7	-1.68266	0.234955	0.67523
A0A8I5ZUK2	-0.968261	0.236017	0.677266
A0A8L2Q2R8	0.997362	0.236503	0.677646
A0A8I5ZSV8	-0.878334	0.236866	0.67767
A0A8I6ATZ5	-0.811195	0.237861	0.679502
A0A096MJX4	-0.526462	0.238342	0.679615
Q9JI03	-0.719381	0.238611	0.679615
Q5FVI6	0.482155	0.239633	0.681511
Q03555-5	0.604919	0.240128	0.681907
P97756	0.77315	0.240786	0.682761
A0A8L2QX46	0.808878	0.242091	0.683646
A0A8I6AJM0	-0.749506	0.242279	0.683646
A0A8I5ZY10	-0.35744	0.242355	0.683646
A0A8I5ZYV5	0.442998	0.242526	0.683646
A0A8I6AE09	-0.430058	0.243221	0.684596
A0A8I5ZW51	1.24453	0.2436	0.684655
D3ZNI3	0.811986	0.244687	0.686278
A0A8I6AVQ3	-0.82605	0.244894	0.686278
A0A0G2JYR4	0.836504	0.245973	0.688293
P85845	0.579747	0.246558	0.688923
B2RYQ5	0.505703	0.247457	0.689843
A0A8I6GKR1	0.571206	0.247608	0.689843
A0A0G2JVE8	0.599063	0.248561	0.691492
Q62658	-0.893531	0.249986	0.693734
A0A8I6AKQ3	-0.820342	0.250365	0.693734
D4AC23	0.715066	0.250455	0.693734
A0A8I5Y1C4	0.71298	0.251147	0.6944
A0A8I6GBD2	-0.592656	0.252098	0.6944
Q4QQW8	-0.763926	0.252145	0.6944
A0A8I6ABG6	-0.534863	0.252487	0.6944
Q5XIJ7	0.59696	0.252509	0.6944
O35095	0.58601	0.253101	0.694498
A0A8I6A304	-0.771349	0.253271	0.694498
Q5XIP0	-0.603837	0.254183	0.695044
F2Z3T9	0.636461	0.254196	0.695044
P31596	-1.13761	0.254978	0.695319
A0A8L2QSN1	-0.546351	0.255023	0.695319
O88767	-0.318478	0.256065	0.696361
D3ZN46	0.572014	0.256384	0.696361
A0A0H2UHL5	0.670537	0.256497	0.696361
P50399	0.613202	0.257396	0.69777
P61149	0.836271	0.257745	0.69777
A0A8I6AWQ8	-0.806786	0.259531	0.701614
Q68FS4	0.449365	0.261056	0.704054
D4ABK7	-0.683729	0.263026	0.704054
P62074	-1.03996	0.263265	0.704054
A0A8L2Q7W8	0.834464	0.264018	0.704054
Q02563	-0.64585	0.264706	0.704054
G3V728	0.571988	0.265459	0.704054
P29266	-0.664036	0.265629	0.704054
F7EWK1	-1.40722	0.265941	0.704054
F1LMN8	-0.441722	0.266558	0.704054
Q5XIH3	0.536063	0.266997	0.704054
A0A8L2UP21	1.18568	0.267186	0.704054
Q63ZY8	-0.785946	0.267232	0.704054
Q9WUJ3	1.01059	0.267267	0.704054
D4ABT8	-0.718856	0.267523	0.704054
A0A8I6A435	0.715234	0.2677	0.704054
A0A8I6A1H0	-0.552614	0.267726	0.704054
A0A8I5ZKR8	0.669506	0.268507	0.704054
Q5XI32	-0.787327	0.268609	0.704054
A0A8I6AP42	0.377187	0.268744	0.704054
A0A8I6A721	0.367303	0.268857	0.704054
Q6PCT3	0.331785	0.26911	0.704054
Q3ZB98-5	-0.370229	0.269573	0.704054
A0A8I6AHC5	0.582616	0.269717	0.704054
A0A8I5ZQJ2	1.41227	0.269722	0.704054
A0A0G2K5E4	0.578187	0.270526	0.704054
A0A0H2UHG0	0.796991	0.270679	0.704054
A0A8I5Y1I4	-0.920693	0.270686	0.704054
P60825	-0.708913	0.271576	0.704054
G3V6P2	0.526256	0.272259	0.704054
P63170	-0.744023	0.272549	0.704054
D4ADD7	-0.691463	0.2727	0.704054
A0A1W2Q6Q0	0.471922	0.272896	0.704054
A0A8I5ZUU4	0.508006	0.272977	0.704054
A0A8I6A8A4	-0.606852	0.273227	0.704054
A0A8I6APC7	-0.367929	0.274117	0.704054
Q06C60	-0.565355	0.274347	0.704054
A0A8I6AKN1	0.614134	0.274465	0.704054
P09216	0.6859	0.274468	0.704054
D3ZKQ4	0.61862	0.27478	0.704054
F1MAK1	1.39639	0.275712	0.705499
A0A8I6A8L3	-0.599514	0.276245	0.705917
D4A8C5	-0.971462	0.277121	0.707212
A0A8I6GKM8	-0.510248	0.277811	0.70727
A0A8I6ANC4	0.433908	0.277882	0.70727
A0A0G2K2V4	0.622735	0.278947	0.707878
A0A8I6GM28	0.600678	0.278958	0.707878
B0BMY7	-0.698894	0.279231	0.707878
P61206	0.402772	0.280235	0.70839
A0A8I6A0J2	-0.781054	0.280343	0.70839
A0A0G2K528	0.517047	0.280543	0.70839
F1LPG9	0.481228	0.282119	0.710496
A0A8I6A7P3	0.307897	0.282338	0.710496
F7ELS2	0.410057	0.282654	0.710496
D3ZB81	0.809558	0.282948	0.710496
A6KNE7	-0.519061	0.283233	0.710496
A0A0G2QC04	1.23577	0.283953	0.710831
A0A0G2JYL5	0.408776	0.28411	0.710831
A0A8I6A1X3	-0.789495	0.284767	0.711545
P21670	-0.380089	0.28603	0.712075
A0A8I6A691	0.378163	0.28685	0.712075
A0A8L2R781	0.520157	0.286924	0.712075
D4A7Z5	0.753033	0.287041	0.712075
Q00981	-0.361665	0.287492	0.712075
A0A8I5ZVX0	0.692671	0.288325	0.712075
Q6P503	-0.343019	0.288404	0.712075
P16617	0.403796	0.288658	0.712075
A0A8I6GHE9	-0.62551	0.289302	0.712075
A0A8I6AD89	0.596487	0.289646	0.712075
A0A8I6ARF4	-0.514823	0.289992	0.712075
P62494	-0.540477	0.290082	0.712075
P62914	-0.3663	0.290229	0.712075
P19103	-0.714404	0.290406	0.712075
P63312	-1.09593	0.291499	0.712075
A0A8L2QUD9	0.687629	0.291599	0.712075
A0A8I5ZLB7	-0.488593	0.291931	0.712075
A0A8I5ZXU5	-0.663039	0.292112	0.712075
P61765	0.503125	0.292192	0.712075
A0A8I5ZZV2	0.386833	0.29301	0.712075
Q5BJP3	-0.415101	0.293217	0.712075
A0A8I5Y747	-0.365886	0.293828	0.712075
D4ACG7	-0.512892	0.293868	0.712075
A0A8L2Q359	0.430241	0.293908	0.712075
B0BN94	-0.957142	0.294887	0.713505
Q62826	-0.417595	0.295244	0.713505
D4A6X4	-0.435315	0.295874	0.714127
D3ZUL1	0.719053	0.296876	0.715066
P08461	0.458953	0.297606	0.715066
P69897	0.814953	0.297652	0.715066
A0A8I6A698	-0.678756	0.297757	0.715066
P69736	-0.486986	0.300062	0.718727
Q920Q0	-0.382595	0.300526	0.718727
A0A8L2Q834	-1.49482	0.301005	0.718727
A0A0G2JUT1	-0.389904	0.30135	0.718727
A0A0G2JSG6	-0.677206	0.30136	0.718727
Q5U214	2.02332	0.302157	0.718727
Q5D023	0.321628	0.302547	0.718727
A0A0G2JU23	-0.299189	0.302975	0.718727
D3ZBN0	0.69044	0.303332	0.718727
Q6T487	0.524481	0.303426	0.718727
A0A8I6ANJ3	-0.564975	0.303786	0.718727
A0A8I5ZUB2	-0.633071	0.30388	0.718727
A0A8I6ADH3	0.380706	0.304163	0.718727
P17105	-0.51999	0.304631	0.718943
A0A8I6ALQ5	0.97013	0.305296	0.718965
D4A1B8	1.58021	0.305391	0.718965
A0A8I5Y7R1	-0.505229	0.307561	0.723183
D4A6H8	-0.882807	0.308628	0.724693
A0A8I6GLF3	-0.359272	0.309564	0.724693
A0A8L2Q453	-0.734341	0.310356	0.724693
A0A0G2K7Q8	0.636871	0.310382	0.724693
D3ZUM4	0.559538	0.311071	0.724693
A0A8I6GGD9	1.36201	0.311262	0.724693
Q9Z1B2	-0.615499	0.311428	0.724693
D4A3P1	0.44314	0.311486	0.724693
A0A8I5Y662	-0.542834	0.312119	0.724693
A0A8I6GKX5	0.560313	0.312245	0.724693
P35332	-0.699151	0.312879	0.724693
P17764	0.723218	0.313059	0.724693
P62260	0.330017	0.313265	0.724693
A0A8I6A7R6	-0.589573	0.31364	0.724693
A0A8I5ZXI2	-1.05421	0.314057	0.724693
Q5XIN6	-0.565096	0.314319	0.724693
F1M6W1	0.834681	0.315006	0.724693
A0A8I5Y704	0.591436	0.315226	0.724693
A0A8I6G718	0.680639	0.315397	0.724693
Q04940	-0.677546	0.317026	0.7253
F1LSN6	0.501082	0.317561	0.7253
A0A8I6A3W0	-0.661439	0.31776	0.7253
Q4KM73	-0.514264	0.31835	0.7253
Q8VI04	-0.319165	0.318469	0.7253
A0A8I6G8L2	-0.567641	0.318542	0.7253
A0A8I6A821	0.690124	0.31888	0.7253
M0R7P0	0.345177	0.319176	0.7253
A0A0G2K162	0.511071	0.319348	0.7253
G3V8D5	-0.544275	0.31945	0.7253
P04466	0.846365	0.320514	0.726442
M0RAY1	-0.301334	0.320713	0.726442
Q64303	0.95463	0.321728	0.727882
P0DJJ3	0.547141	0.32222	0.728133
A0A8I5ZUT1	1.12153	0.322606	0.728146
A0A0G2JZK7	1.15596	0.323209	0.728238
A0A8L2R7J1	-0.556458	0.323717	0.728238
D4ACB8	0.910763	0.324099	0.728238
A0A8I6B017	-0.359769	0.324324	0.728238
P52555	0.387303	0.324591	0.728238
A0A8I6AAY9	0.479009	0.324963	0.728238
A0A8I6A2Y0	0.333621	0.32531	0.728238
A0A8I6GJH7	-0.552897	0.327014	0.731197
A0A0G2K654	0.732852	0.328816	0.733727
Q6AXV4	1.04944	0.328912	0.733727
Q9EQX9	0.33791	0.331225	0.738027
A6IAZ2	0.499142	0.332327	0.738476
A0A8I6B0E2	1.18005	0.333323	0.738476
A0A8I6AHX7	0.604132	0.333426	0.738476
A0A8I5ZRB4	-0.824125	0.334306	0.738476
Q08415-1	-1.05766	0.334623	0.738476
Q9R1T1	0.513297	0.334707	0.738476
A0A8L2UK17	-0.502349	0.335025	0.738476
A0A8I6A0Y9	0.670762	0.335188	0.738476
A0A8I6APM4	0.535262	0.335334	0.738476
A0A8I5ZQS9	-0.694116	0.335482	0.738476
P00507	-0.527018	0.335671	0.738476
P61354	0.707437	0.336294	0.738997
A0A8I6A4C1	-0.84531	0.33697	0.739296
B2RZ27	0.677439	0.337244	0.739296
A0A8I5ZXF4	0.484306	0.337918	0.739296
D3Z9C7	0.807426	0.338176	0.739296
A0A8I6A8P2	-0.491816	0.339122	0.739296
A0A8I6G430	0.952222	0.33922	0.739296
A0A8I5Y7I3	0.716147	0.339731	0.739296
A0A8I6AH83	-0.805902	0.339962	0.739296
A0A8I6AT92	-0.385991	0.340041	0.739296
A0A8L2Q875	0.491513	0.340986	0.739296
M0RD03	-0.324396	0.341307	0.739296
A0A8I5Y0C0	-0.672149	0.341628	0.739296
A0A8I5ZM70	-0.719637	0.342204	0.739296
A0A8I6AQ32	0.63234	0.342264	0.739296
A0A8I6GMH0	-0.435539	0.342585	0.739296
A0A0G2K3P1	0.693191	0.34261	0.739296
P07151	-0.484264	0.343921	0.74129
Q792H5-3	-0.475593	0.345117	0.742587
P50279	-1.05299	0.345299	0.742587
A0A8I5ZWK4	-1.74317	0.347016	0.745441
A0A8L2R8L5	-0.379696	0.347504	0.745653
P55051	-0.548947	0.348039	0.745965
Q3KRE0	0.620149	0.349615	0.748029
A0A8L2Q1F9	0.646255	0.350187	0.748029
A9UMV9	-0.935189	0.350294	0.748029
P04897	-0.607939	0.351438	0.748029
Q5FVH2	-0.716754	0.351773	0.748029
P62762	-0.58638	0.351787	0.748029
P10687	-0.524081	0.351897	0.748029
F7FKF2	0.649489	0.352129	0.748029
A0A140TAH1	-0.66546	0.352849	0.748318
P49803	0.917536	0.353919	0.748318
P13601	-0.707691	0.354024	0.748318
P20788	-0.309568	0.354147	0.748318
Q8R1R5	-0.311475	0.354224	0.748318
A0A8I5ZWI2	0.947272	0.354611	0.748318
G3V9T7	0.296303	0.355388	0.748363
B0K020	0.509445	0.355414	0.748363
A0A8I5YBE0	0.353059	0.356017	0.748808
A0A8I6A1D3	-0.288648	0.356741	0.748973
A0A8I5Y879	0.43289	0.357275	0.748973
A0A1W2Q6Q2	-0.82488	0.357946	0.748973
B2RZC6	0.366281	0.358293	0.748973
A0A8I6A493	0.853461	0.35833	0.748973
A0A8I6AFS6	0.323833	0.359099	0.748973
P05545	-0.7513	0.359702	0.748973
A0A8I5ZMG0	-0.270401	0.359911	0.748973
Q4KM65	-0.736341	0.359989	0.748973
P24473	-1.27311	0.360008	0.748973
A6IQH6	1.01849	0.361064	0.750066
A0A8I6AL87	-0.685485	0.361317	0.750066
F1M5T1	-0.996461	0.362404	0.750791
Q6IE52	-0.735978	0.362451	0.750791
A0A8I5ZQP6	-0.774818	0.363242	0.751616
A0A8L2Q6M6	-0.484066	0.364248	0.752234
A0A8L2QLX9	-0.465586	0.364337	0.752234
D4A305	-0.321401	0.365259	0.752234
A0A0G2JYA4	-0.308244	0.365496	0.752234
A0A8I5ZWY7	0.405297	0.365506	0.752234
O89046	0.809152	0.366276	0.753009
Q9WV97	-0.400551	0.36704	0.753772
O35303	0.520307	0.367446	0.753797
P97536	0.259083	0.370599	0.75945
D3Z9I1	0.410169	0.371946	0.760494
Q6AY84	-0.440822	0.372551	0.760494
A0A8I6A2P1	0.315602	0.373106	0.760494
B5DEI0	0.444435	0.373342	0.760494
A0A8L2QLE0	0.531665	0.373778	0.760494
P0DMW0	-0.851348	0.373884	0.760494
Q6QI09	-0.534345	0.374224	0.760494
P0C5H9	-0.293947	0.375244	0.760494
A0A0G2K0B6	-0.302893	0.375352	0.760494
Q9JM53	0.726348	0.376061	0.760494
P14841	-0.487511	0.376277	0.760494
A0A8I5Y1E2	-0.630723	0.376429	0.760494
Q5PPG6	0.787799	0.376845	0.760494
D3ZC31	-1.27871	0.377052	0.760494
A0A0G2JZN3	0.505298	0.377068	0.760494
Q5FWS6	0.711808	0.378075	0.761721
Q63429	-0.377762	0.380399	0.765004
Q6AYZ1	0.713815	0.380608	0.765004
Q5U318	0.437639	0.380903	0.765004
Q6AYK3	-0.514731	0.381595	0.765504
Q7M0E3	0.494827	0.381952	0.765504
Q68FU3	0.370604	0.38249	0.765779
A0A8I5ZUQ5	0.531121	0.382998	0.765995
P12839	0.50992	0.384228	0.767654
M0R9X8	0.317557	0.384854	0.768102
A0A0G2K1R5	-0.647962	0.386358	0.770301
A0A8I6AW29	-0.442346	0.387083	0.770944
A0A0G2JTT4	0.80382	0.38801	0.771272
Q6Q0N1	-0.289516	0.388444	0.771272
Q5GFD9	0.491638	0.388457	0.771272
A0A0G2JTT6	0.591361	0.389633	0.772805
Q8K586	0.78413	0.390283	0.773294
A0A8L2QF87	-1.2718	0.391027	0.773966
A0A8I5ZL80	-0.7724	0.392822	0.77596
Q6Q7Y5	-0.839522	0.392845	0.77596
A0A8I6A2D7	0.508648	0.393265	0.775989
A0A0G2K070	0.482664	0.394329	0.776905
Q4FZT0	0.383033	0.394541	0.776905
F7F1Y0	-0.496224	0.396104	0.778373
A0A0G2K865	-0.316156	0.396318	0.778373
P58200	0.431155	0.396507	0.778373
A0A8I6AHG3	0.30208	0.397419	0.779365
A0A8I6GDC1	-0.745238	0.398217	0.78013
Q7TS62	0.630141	0.400814	0.782749
Q9JHL4-2	-0.350395	0.401192	0.782749
D3ZSB0	-0.389429	0.401737	0.782749
A0A8I6AMT0	-0.330461	0.40187	0.782749
Q8VD52	-0.564676	0.40198	0.782749
Q5HZA6	0.592262	0.402007	0.782749
B2RZ33	-0.500821	0.403424	0.784495
A0A0G2K2W1	-0.628938	0.403986	0.784495
A0A0G2K2V7	-0.354807	0.404695	0.784495
D3ZSP1	-0.540782	0.405167	0.784495
Q01728-3	0.338886	0.405634	0.784495
A0A8L2PZQ2	-0.549616	0.405866	0.784495
P84076	0.388832	0.406585	0.784495
P10824	-1.0048	0.40684	0.784495
G3V7U4	-0.525626	0.407135	0.784495
A0A8I6AVX1	-0.712961	0.407279	0.784495
A0A8I6ART8	-0.389554	0.40859	0.784495
Q07266	-0.395536	0.409134	0.784495
F1M9V3	0.449939	0.409829	0.784495
A0A8I5ZWR6	0.400128	0.410121	0.784495
F1LPB9	-0.344173	0.410155	0.784495
A0A8I6A634	0.458215	0.410469	0.784495
A0A8I5ZWS4	1.18744	0.410919	0.784495
A0A8I6AKP8	-0.528401	0.410938	0.784495
P05426	-0.63491	0.411343	0.784495
A0A8I6AGZ0	0.464156	0.411443	0.784495
A0A8I5ZYZ8	0.450286	0.411512	0.784495
A0A8I6ABC0	-0.463695	0.413496	0.787494
D4A1D3	0.425971	0.414547	0.78871
A0A8I5ZTZ6	0.591014	0.415563	0.789858
A0A8I6A091	0.495771	0.416601	0.791011
A0A8I6B5X1	-0.468441	0.416996	0.791011
A0A0G2K7G7	-0.996514	0.417828	0.791804
A0A8I5ZN75	-0.434001	0.420519	0.796116
Q9EQH5-2	-0.288863	0.422738	0.799525
M0RDG0	-0.651195	0.423691	0.799894
F1LQP7	-0.829051	0.423768	0.799894
P14408	0.570977	0.424543	0.800566
D4AAE9	1.13971	0.425429	0.801235
A0A8I6A3I5	0.668981	0.426049	0.801235
P51146	0.292229	0.426153	0.801235
P62870	0.504109	0.427048	0.802129
A0A8I6A8X9	0.374124	0.427808	0.802769
A6HK92	-0.633056	0.428923	0.803624
A0A8I6GK09	0.4118	0.429385	0.803624
A0A8I6B3S2	-0.806508	0.430162	0.803624
M0R3N4	-0.543427	0.43068	0.803624
A0A8I6APQ4	-0.313903	0.43074	0.803624
A0A8L2QC84	-0.558794	0.431027	0.803624
P07936	-0.475898	0.431203	0.803624
Q641Y2	0.517316	0.431802	0.803958
Q6P3V9	0.540395	0.434043	0.80671
D3Z8W5	0.488251	0.43446	0.80671
A0A8I6A8K3	0.266156	0.435002	0.80671
Q63635	0.597658	0.435315	0.80671
Q32KK2	-0.658098	0.435662	0.80671
D3ZZ60	0.343455	0.435809	0.80671
A0A8L2PYP9	0.309368	0.437581	0.809159
F1LT36	0.392033	0.438022	0.809159
A0A0G2K0V3	0.829626	0.439372	0.809159
A0A8I5Y8T8	-0.322831	0.43958	0.809159
A0A8I5ZUT2	-0.877581	0.440097	0.809159
A0A8I5ZMC0	0.279602	0.440186	0.809159
G3V792	-0.288976	0.440494	0.809159
A0A8I5ZW14	-0.870327	0.440783	0.809159
P09527	-0.257038	0.440937	0.809159
A0A8I5Y5B0	0.591991	0.441538	0.809487
P97846	-1.03111	0.442441	0.810366
A0A0G2JUP3	-0.588047	0.443452	0.811441
A0A0G2K1K3	-0.39883	0.444969	0.813439
Q63941	-0.444984	0.44701	0.8158
P24050	0.784137	0.447113	0.8158
A0A8I6AA08	0.439295	0.448061	0.816124
A0A8I5ZQ48	-0.530176	0.448264	0.816124
P19234	-0.34009	0.448642	0.816124
D4A0X3	-0.396007	0.448996	0.816124
A0A8I5ZTF9	0.244552	0.450011	0.816726
Q62609	-0.655305	0.450181	0.816726
A0A8I5ZRJ6	-0.458597	0.452344	0.818727
A0A8I6GFT9	-0.331105	0.452344	0.818727
Q5QD51	0.67832	0.452567	0.818727
A0A8I5ZM56	0.722792	0.453728	0.81873
D3ZEN2	0.37567	0.453902	0.81873
Q91ZW1	0.500662	0.454099	0.81873
Q6GMN2	-0.45273	0.45428	0.81873
P04906	-0.350648	0.455364	0.818746
P25409	-0.321935	0.4557	0.818746
O35814	0.24517	0.456015	0.818746
D3ZH23	0.694669	0.45639	0.818746
D3ZNS7	-1.01464	0.456427	0.818746
A0A8I5Y0N5	-0.38873	0.457167	0.819305
G3V7K2	0.726466	0.460874	0.824827
Q63617	0.404789	0.461408	0.824827
A0A8I6A357	1.03873	0.462518	0.824827
M0R5J4	-0.199318	0.463302	0.824827
D4AA63	0.276692	0.463532	0.824827
F1LRV4	0.439689	0.463601	0.824827
A0A8L2QV13	0.303406	0.464509	0.824827
P02625	0.310264	0.464534	0.824827
P58775-2	0.439355	0.46463	0.824827
A0A0G2JUC7	0.243092	0.465374	0.824827
M0RBB1	0.863182	0.465393	0.824827
P09811	0.31903	0.46542	0.824827
A0A8I5ZKM4	0.510134	0.466684	0.825908
P14604	0.400474	0.466893	0.825908
A0A8I5ZPY5	-0.481011	0.467763	0.826684
Q32KJ6	-0.286513	0.468631	0.827454
O08557	0.212285	0.470301	0.828088
P18418	0.432058	0.47063	0.828088
F1MAM6	0.292217	0.470808	0.828088
A0A8I6GH88	-0.218926	0.471175	0.828088
A0A8I5Y9T5	-0.414736	0.471514	0.828088
P80254	-0.198404	0.471763	0.828088
A0A8I6GHN4	0.660555	0.472896	0.828088
A0A8L2UKK1	0.380419	0.472917	0.828088
Q4QR73	0.348059	0.473737	0.828088
B5DFK6	-0.245972	0.474041	0.828088
P04762	-0.25486	0.474175	0.828088
A0A8I6AQQ3	-0.686939	0.474369	0.828088
A0A8L2QBI8	0.470281	0.474615	0.828088
A0A8I5ZKM2	-0.370045	0.475281	0.828298
F1M8A4	-0.450447	0.476143	0.828298
O35179	0.500106	0.476712	0.828298
P20761	-0.39398	0.476807	0.828298
Q5M943	0.62536	0.477155	0.828298
Q4QR85	0.590061	0.477601	0.828298
F1M5M9	0.836455	0.477918	0.828298
G3V6S3	-0.701855	0.478487	0.828298
A0A8I5ZK55	-0.229502	0.47863	0.828298
M0RBL8	-0.502662	0.479713	0.829423
Q63560	0.29521	0.480441	0.829931
A0A8I6AHK4	-0.550857	0.481053	0.830239
F1MA18	-0.75717	0.482775	0.830867
A0A8I6ASS6	0.395001	0.482787	0.830867
A0A8L2QWG8	0.385803	0.482944	0.830867
G3V7X5	0.236926	0.483153	0.830867
A0A8I6ARZ8	-0.56794	0.484211	0.831101
P23928	0.637173	0.484488	0.831101
A0A0G2K1L5	-0.622725	0.484592	0.831101
Q8CG09	-0.434543	0.485128	0.831275
Q6IRK9	0.295511	0.486284	0.831973
A0A8I6G526	0.65	0.487325	0.831973
P12075	-0.551231	0.487751	0.831973
A0A0G2QC21	0.989029	0.487852	0.831973
A0A8I5ZWF8	0.403477	0.48786	0.831973
F1M8X9	-0.356602	0.48839	0.831973
A0A8I6A9A8	0.494512	0.488578	0.831973
P26431	0.4535	0.489149	0.832205
A0A8I6GEZ7	-0.462635	0.489929	0.832792
F7EPH4	-0.375114	0.490837	0.833175
Q91Z79	-0.554771	0.491025	0.833175
A0A8I6A9C1	0.56934	0.492768	0.835347
P23978	-0.604499	0.493619	0.835347
A0A0G2K2B3	-0.317319	0.494077	0.835347
A0A0G2JVD4	-0.601786	0.494345	0.835347
A0JPP1	0.466967	0.494487	0.835347
A0A8I5ZQ49	0.463558	0.497046	0.838851
A0A8I6ABX9	-0.398226	0.498169	0.838851
Q4KLH4	-0.459096	0.499069	0.838851
D3ZEI4	0.455757	0.499274	0.838851
F7FJ14	-0.274452	0.499276	0.838851
D3ZC07	-0.482864	0.499766	0.838851
Q505J6	0.345956	0.499775	0.838851
Q62651	-0.234747	0.501078	0.838851
A0A8I5ZRB3	-0.555184	0.501184	0.838851
G3V8A5	0.592116	0.501323	0.838851
A0A8I5ZNB8	-0.34592	0.501456	0.838851
A0A8I6ADP8	0.582463	0.502699	0.838851
P47971	0.384868	0.502786	0.838851
A0A8I5ZUK7	0.255327	0.50312	0.838851
Q6J4I0	-0.539694	0.503603	0.838851
A0A8I6A1D7	0.550998	0.503644	0.838851
A0A8L2UIG7	-0.274729	0.504364	0.838851
A0A8L2QDJ0	0.3905	0.504502	0.838851
A0A0H2UHU0	0.233274	0.50565	0.838851
F1M5A4	-0.728471	0.505971	0.838851
A0A0G2K2V2	-0.375027	0.506693	0.838851
A0A8I6G7F4	-0.314683	0.506886	0.838851
D4A3C2	-0.514356	0.50689	0.838851
A0A8I6A1G2	-0.275538	0.50708	0.838851
P02563	-0.475322	0.507747	0.839229
P62994	-0.252604	0.508213	0.839276
P62329	-0.790074	0.509544	0.839876
A0A096MJV7	-0.274194	0.509732	0.839876
A0A8I5ZYZ4	-0.54152	0.509893	0.839876
A0A8I5ZZG4	-0.465483	0.511272	0.841423
G3V8E8	0.33382	0.512406	0.842434
Q5BJN5	0.749611	0.512767	0.842434
Q9QXY2	0.736012	0.513577	0.843041
A0A8I5Y8H6	-0.296492	0.514713	0.844181
D3ZRN3	-0.466884	0.516762	0.846205
B2DD29	-0.62691	0.516831	0.846205
B0LPN4-3	-0.211374	0.518412	0.848069
P55053	-0.260736	0.519243	0.848702
P85108	0.561515	0.519982	0.849186
A0A0G2JSH9	0.230696	0.521851	0.849286
A0A8I5ZUG8	0.193673	0.522109	0.849286
A0A8I6AVL2	-0.405073	0.522202	0.849286
P29419	0.286152	0.522556	0.849286
A0A8I6G7K8	-0.230972	0.522668	0.849286
F1LSM8	-0.611701	0.522952	0.849286
Q6QI56	0.739273	0.52315	0.849286
P62815	0.403746	0.524118	0.850137
A0A0G2K3K2	0.23292	0.525698	0.850482
A0A8I6AD56	0.244586	0.525796	0.850482
A0A8I6GL35	-0.404886	0.526146	0.850482
A6HE59	-0.42297	0.527199	0.850482
A0A8I6AI37	0.252041	0.527638	0.850482
A0A8I5Y7D3	0.435107	0.527759	0.850482
A0A8I6AEZ9	-0.519205	0.527828	0.850482
P22062	-0.625101	0.527885	0.850482
D3ZSS5	-0.524523	0.53251	0.856616
D3ZYN7	-0.367316	0.532588	0.856616
D3ZIP8	0.320755	0.533699	0.856769
F7EYB9	0.401579	0.533851	0.856769
A0A8I5ZRU2	0.688588	0.534223	0.856769
Q6P747	-0.283266	0.534634	0.856769
A0A8I6A4F6	0.563697	0.535516	0.856769
A0A0G2KA79	0.209229	0.535781	0.856769
A0A8L2QCS8	0.417482	0.535817	0.856769
A0A8L2Q6U6	0.360373	0.536599	0.857237
Q9WVK7	-0.57655	0.537585	0.857237
Q91ZT1	-0.355435	0.538065	0.857237
A0A8L2QUM7	-0.277507	0.538565	0.857237
G3V8R1	0.462947	0.539027	0.857237
G3V936	-0.19953	0.539033	0.857237
A0A0G2K999	-0.322521	0.539926	0.857237
M0RD14	-0.681828	0.540702	0.857237
A0A8I6A452	-0.453415	0.542136	0.857237
A0A096MIT7	-0.3911	0.543905	0.857237
A0A8I5ZKJ8	0.252453	0.544115	0.857237
A0A8I6A4S9	0.484838	0.544327	0.857237
A0A8I5Y244	0.999136	0.544365	0.857237
A0A8I6A629	0.553516	0.544749	0.857237
A0A8I6A888	0.23054	0.545541	0.857237
Q64361	-0.395386	0.545929	0.857237
A0A8I5ZNH9	-0.250731	0.546472	0.857237
A0A8I6ABU0	-0.554685	0.546668	0.857237
A0A8I5ZK49	0.417853	0.546722	0.857237
A0A8I6GLU8	0.474178	0.547041	0.857237
A0A0G2JV65	0.437742	0.547254	0.857237
D3ZR53	0.702068	0.547647	0.857237
M0R4I3	0.197317	0.547693	0.857237
A0A8J8Y4Y9	-0.263688	0.547784	0.857237
Q08163	-0.414373	0.548257	0.857237
A0A8L2Q7K1	0.184455	0.548426	0.857237
A0A8I5XWW6	-0.449238	0.548885	0.857237
Q6PDU7	-0.458941	0.549372	0.857237
A0A0H2UI20	0.300237	0.549637	0.857237
Q568Z9	-0.32309	0.549687	0.857237
A0A8I6AI87	0.221653	0.549993	0.857237
G3V758	-0.265823	0.551243	0.858486
A0A8I6GKS0	0.19741	0.552525	0.858668
Q5U302	-0.375035	0.552644	0.858668
D3ZUP5	-0.270965	0.552706	0.858668
Q01986	0.333306	0.55361	0.859374
A0A8I6G2K3	-0.442043	0.554111	0.859455
A0A8I5ZP70	0.221831	0.556064	0.860508
F1LRV6	-0.370015	0.556088	0.860508
P51635	0.302382	0.556501	0.860508
A0A8I5ZKJ3	-0.203557	0.55706	0.860508
A0A8I6AQB7	0.363546	0.557062	0.860508
A0A0G2K330	0.270005	0.557487	0.860508
A0A8I6AFR4	-0.675734	0.55872	0.860616
Q91ZN1	-0.299027	0.55888	0.860616
P63047	0.298506	0.559332	0.860616
Q6P7A9	-0.489255	0.559356	0.860616
D3ZAK3	-0.605719	0.55984	0.86067
A0A8J8XYU9	-0.388911	0.561125	0.861349
A0A8I6AD03	-0.620693	0.561182	0.861349
A0A8I5ZKQ6	-0.269398	0.56266	0.86268
A0A0G2JV31	0.245675	0.56295	0.86268
A0A0G2JWS3	0.371683	0.563629	0.863028
M0R7V3	-0.443341	0.564962	0.864329
D4A4U3	0.35237	0.565381	0.864329
A0A8I6GKW3	0.409032	0.568079	0.867198
A0A8I5ZLJ2	0.343526	0.568164	0.867198
A0A8L2UNG3	0.40987	0.570181	0.868872
A0A8I5ZPD2	0.269974	0.570438	0.868872
A0A8I6A382	0.400109	0.570794	0.868872
A0A8I6AIC3	-0.509338	0.571601	0.868872
G3V8G4	0.221101	0.571854	0.868872
A0A8I6APJ1	-0.295426	0.571985	0.868872
Q4QQV8	0.381792	0.572975	0.869686
D4A233	-0.621362	0.573895	0.869771
A0A8L2QTB1	-0.274023	0.574011	0.869771
D3ZF13	0.376342	0.574682	0.869771
A0A0H2UHX3	-0.362014	0.574849	0.869771
B0K014	-0.260165	0.576315	0.871301
D3ZGA5	0.372746	0.57756	0.872495
F1M7K7	-0.308626	0.579595	0.874404
D3ZQG6	0.298729	0.579738	0.874404
P84087	-0.226385	0.58178	0.876792
P07323	-0.452999	0.583845	0.879092
A0A8I5ZTQ0	-0.274101	0.584224	0.879092
P35745	0.962338	0.584736	0.879171
Q9EQS0	-0.28167	0.585881	0.879581
A0A8L2QDB1	0.236307	0.586192	0.879581
Q6AYK6	0.217382	0.586387	0.879581
P14669	-0.276195	0.587015	0.879833
A0A0G2K4Q5	-0.737642	0.588403	0.881223
D4ADT9	-0.491753	0.590643	0.883323
A0A0G2JT06	-0.422458	0.590763	0.883323
A0A8I5ZLF3	0.568835	0.591189	0.883323
Q62636	-0.220192	0.592301	0.884294
A0A8I5ZXT2	0.43487	0.593274	0.884451
A0A8I6AMJ9	0.436395	0.593331	0.884451
Q62634	-0.205577	0.593893	0.8846
A0A0G2JZA2	-0.2904	0.59512	0.885738
P02401	-0.22925	0.596638	0.886105
B0BNM1	0.295906	0.596669	0.886105
A0A8I6ASN6	-0.363908	0.596755	0.886105
A0A8I6ARR2	0.312213	0.597524	0.88625
Q8VHK7	-0.178536	0.597779	0.88625
P50475	-0.521885	0.600419	0.889379
P61227	0.254009	0.601274	0.889379
O35353	0.378382	0.601283	0.889379
A0A8I5Y1G9	0.307771	0.601935	0.889656
A0A0G2K6X9	-0.24206	0.602553	0.889881
G3V8M5	0.239924	0.603477	0.890144
Q3MIE4	-0.3007	0.603661	0.890144
P31000	0.373043	0.604636	0.890896
A0A8I6A931	0.244364	0.605951	0.891705
P49192	0.89553	0.606499	0.891705
D4AEP0	0.175159	0.607274	0.891705
P62775	-0.255935	0.6075	0.891705
Q9WUD9	0.274169	0.60789	0.891705
M0RC66	-0.330856	0.60798	0.891705
A0A8L2R8V9	-0.275433	0.608751	0.892151
Q5U211	0.36071	0.610027	0.893337
P05370	0.597686	0.610502	0.893349
A0A8I6GIF3	-0.429514	0.612631	0.89578
A0A8I6A070	0.271056	0.613207	0.895938
A0A0G2K259	0.286423	0.616354	0.899848
A0A0G2JXT9	-0.490351	0.61976	0.901547
A0A8I5YBP6	0.252399	0.619885	0.901547
A0A8I6AKB0	0.407664	0.620915	0.901547
A0A8I6G9P9	0.273362	0.621236	0.901547
D3ZUY8	0.299241	0.621258	0.901547
D4A8U9	-0.254574	0.621261	0.901547
D3ZIC4	0.231935	0.622444	0.901547
Q68FY0	0.17978	0.622453	0.901547
A0A8I6AH91	0.425931	0.622787	0.901547
Q99MC0	0.457051	0.622956	0.901547
B0BMU7	0.287357	0.622975	0.901547
A0A8L2Q1K8	-0.309497	0.624022	0.901547
A0A8I6G5V9	0.230334	0.624136	0.901547
P06686	0.285976	0.62501	0.901547
A0A0G2K189	0.18016	0.625282	0.901547
A0A8I6ACY4	0.304451	0.625366	0.901547
A6J903	0.341719	0.625525	0.901547
M0R776	-0.323356	0.626102	0.9017
A0A1B0GWM3	0.215839	0.628867	0.904042
Q9EPF2	0.286148	0.628911	0.904042
F1M9V7	0.283209	0.629145	0.904042
A0A0G2K9K4	0.425461	0.63082	0.904825
A0A8I6B663	-0.275267	0.630907	0.904825
A0A8L2QA00	-0.18375	0.63169	0.904825
P13676	-0.24166	0.632458	0.904825
A0A8I5ZUT6	-0.566669	0.633652	0.904825
A0A8I5Y4J3	-0.304722	0.633681	0.904825
P50408	0.251866	0.633939	0.904825
P29117	-0.320347	0.634128	0.904825
A0A8I6ADS7	-0.424461	0.634457	0.904825
Q7TMC7	0.25182	0.634833	0.904825
A0A8I6GJT1	-0.175502	0.635168	0.904825
A0A8L2PY67	-0.347296	0.635363	0.904825
A0A8L2Q7A1	-0.317998	0.636693	0.90591
Q4FZU0	0.156546	0.637176	0.90591
A0A8I6GMJ7	-0.700943	0.637545	0.90591
O35263	0.293591	0.638554	0.906671
G3V9W0	-0.22537	0.64001	0.908065
A0A8I6GIL6	0.23298	0.64108	0.908245
D3ZNA3	0.305278	0.641086	0.908245
D3ZQT0	0.273076	0.64183	0.908627
P29418	0.274741	0.64441	0.910602
P62076	-0.168479	0.6453	0.910602
A0A8I6A0I6	-0.169236	0.646432	0.910602
D3ZV60	-0.275496	0.646781	0.910602
A0A8L2QPP4	-0.478837	0.647296	0.910602
Q62812	0.277929	0.64775	0.910602
A0A8I5ZND6	-0.226354	0.648859	0.910602
A0A8L2QW99	0.318531	0.64896	0.910602
F1LMR7	0.205878	0.64921	0.910602
F7FF51	-0.226953	0.64924	0.910602
P85125	0.332924	0.64929	0.910602
A0A8I6APL5	0.720642	0.649486	0.910602
A0A8I5YBR2	0.20503	0.649674	0.910602
D3ZHA0	0.487607	0.649886	0.910602
A0A8I5ZMP2	-0.251613	0.6509	0.910759
A0A8I5ZPM1	0.280958	0.651511	0.910759
A0A8I6A263	-0.511279	0.651915	0.910759
A0A8I5ZUV1	0.198914	0.652323	0.910759
Q6QI48	-0.312878	0.652382	0.910759
A0A8I6A1Q0	-0.342642	0.653207	0.910759
A0A8I5ZKV9	0.254367	0.653329	0.910759
A0A8I6A0Q6	0.324418	0.65391	0.910905
A0A8I6AFH7	-0.453202	0.65522	0.911536
D3ZGG9	-0.349115	0.655621	0.911536
Q6AXU6	0.26568	0.65612	0.911536
P46418	-0.209108	0.656268	0.911536
Q5RKI1	0.220763	0.657222	0.911746
D3ZVQ0	-0.296332	0.658121	0.911746
Q566R0	-0.358751	0.658207	0.911746
P70580	0.447828	0.658325	0.911746
Q07310-8	0.26554	0.66024	0.913737
A0A8L2QPR3	-0.346911	0.662176	0.915405
M0R987	-0.467047	0.663059	0.915405
F1LP80	-0.364515	0.663362	0.915405
P38718	0.235988	0.665553	0.915405
A0A8I6A5S3	-0.159812	0.665786	0.915405
P27926	-0.49232	0.666152	0.915405
O55004	-0.244011	0.666737	0.915405
G3V9N0	-0.303994	0.667118	0.915405
A0A8I5ZQQ9	0.279506	0.667319	0.915405
D4AEB3	0.218824	0.667357	0.915405
F1M5B1	0.356965	0.667545	0.915405
A0A8I5ZJ67	0.251861	0.668149	0.915405
A0A8L2UHL4	0.221758	0.668195	0.915405
A0A8I5YBQ9	0.264505	0.669255	0.915405
A0A0G2K9Q7	0.385116	0.669386	0.915405
A0A0G2JSR0	0.209797	0.669664	0.915405
A0A8I6A6K6	-0.629399	0.669752	0.915405
A0A8I6A509	-0.442078	0.670465	0.915405
A0A8I6AKF9	0.264808	0.671059	0.915405
A6K8N6	0.277539	0.671708	0.915405
D3ZMS1	0.214212	0.671852	0.915405
F7FFW7	-0.232151	0.672397	0.915405
A0A0G2KA54	-0.302079	0.673729	0.915405
A0A8I5Y7I2	0.290434	0.673818	0.915405
F1LQY6	-0.259892	0.67417	0.915405
A0A0G2K8T0	0.217212	0.674763	0.915405
P62959	-0.183356	0.675422	0.915405
A0A8I6AQE2	-0.267355	0.675512	0.915405
Q9QXQ0	0.2194	0.675914	0.915405
A0A8I6GLF1	-0.311536	0.676071	0.915405
Q9JJ79	-0.308401	0.676862	0.915405
Q63754	-0.376256	0.677372	0.915405
D4ABS5	-0.206853	0.677693	0.915405
D3ZZ44	-0.284256	0.677706	0.915405
D3ZGS3	0.324349	0.678692	0.91609
P97686-2	-0.187272	0.679398	0.916256
O70257	0.173243	0.679772	0.916256
A0A8L2UI37	-0.497207	0.680568	0.916684
A0A8I6AEM9	0.192155	0.681652	0.917175
A0A0G2K929	-0.154823	0.681891	0.917175
A0A8I6GD73	-0.114516	0.682567	0.917312
P50398	0.188282	0.683369	0.917312
R9PXS4	0.383604	0.683431	0.917312
A0A8I6A732	-0.476318	0.685794	0.919226
A0A8I6A417	0.229032	0.685818	0.919226
P11232	-0.115467	0.687203	0.920439
Q4KLH5	-0.441267	0.688079	0.920543
A0A8I5ZZ79	0.140399	0.68918	0.920543
D4A133	0.215484	0.689205	0.920543
Q5RKI0	0.16092	0.689759	0.920543
O35796	-0.202712	0.690025	0.920543
Q62951	0.139479	0.690166	0.920543
A0A8I6AB85	-0.406572	0.690791	0.920734
Q794E4	0.711129	0.692257	0.921358
P30009	-0.234399	0.692744	0.921358
A0A8J8XRQ3	0.211791	0.693257	0.921358
G3V9M3	0.269726	0.694858	0.921358
A0A8L2UQN5	-0.31019	0.695066	0.921358
A0A8I6AL89	0.220276	0.695082	0.921358
A0A8L2PZR6	-0.229219	0.695371	0.921358
Q561S0	0.330645	0.695857	0.921358
A0A096MJU0	-0.493556	0.695909	0.921358
A0A8I6ATA8	-0.14444	0.69636	0.921358
A0A0G2JSH5	0.240261	0.696651	0.921358
P63326	0.345451	0.697304	0.921358
F1LNW6	0.217758	0.697517	0.921358
D3ZQ02	0.277394	0.698673	0.922249
A0A0G2K0A9	0.122135	0.699865	0.92262
P50503	0.357348	0.699919	0.92262
A0A8I6GF11	-0.264068	0.700548	0.922814
D4A3T3	-0.223912	0.701167	0.922994
A0A8I6ABL6	0.138699	0.702703	0.92438
P30835	-0.295055	0.703755	0.924697
O35331	-0.194264	0.70391	0.924697
A0A8I6ABH2	-0.232789	0.704423	0.924736
F1LN30	-0.196175	0.706737	0.926913
A0A0G2JSR7	-0.193752	0.707232	0.926913
Q6AY86	0.469095	0.707534	0.926913
A0A8I6AIZ9	0.327028	0.709596	0.928415
A0A8I5ZP07	0.235441	0.709651	0.928415
Q9ERH3	0.163311	0.710396	0.928501
Q6KC51	0.22204	0.711774	0.928501
A6IPG1	0.209655	0.712078	0.928501
Q64548-2	0.199757	0.712459	0.928501
F8WG91	-0.311127	0.712594	0.928501
Q9JLZ1-2	0.372157	0.712627	0.928501
D3ZLA5	0.167111	0.714598	0.930206
D3ZIU9	0.278304	0.715156	0.930206
B2RZ74	0.152631	0.715394	0.930206
D4A7Y1	0.332558	0.716356	0.930663
M0R3X7	-0.131038	0.717053	0.930663
F7EWX3	-0.458727	0.717223	0.930663
A0A8I6ASZ5	-0.242259	0.71769	0.930663
A0A8I6AL99	0.335951	0.720774	0.933527
D3ZTN0	0.166527	0.721078	0.933527
P30427	0.173412	0.722025	0.933527
D4AE68	-0.183239	0.723105	0.933527
B2GV15	-0.291605	0.724099	0.933527
Q9JJ54	-0.120545	0.725433	0.933527
P62912	0.208298	0.726047	0.933527
A0A8I6A1Y5	0.279737	0.726053	0.933527
Q3KR55	0.306414	0.726241	0.933527
G3V8K2	-0.347878	0.727441	0.933527
D4AC65	0.364193	0.727811	0.933527
P25113	0.209996	0.728143	0.933527
A0A8I6AC70	-0.266426	0.728288	0.933527
A0A8I5ZN81	0.24237	0.728355	0.933527
F1M8H6	-0.229822	0.72887	0.933527
D3ZVE0	0.157386	0.729205	0.933527
A0A8I6A517	0.262262	0.730461	0.933527
A0A8L2Q799	0.186153	0.731013	0.933527
A0A8L2R1F7	-0.44431	0.731253	0.933527
F1LQ91	-0.242235	0.7314	0.933527
D4AB01	0.195401	0.731476	0.933527
A0A8I6GJ73	0.10871	0.731511	0.933527
P50137	0.159853	0.732332	0.933527
A0A0G2K4V6	0.214257	0.732513	0.933527
Q7TMA9	-0.199334	0.733071	0.933527
Q5U2Z3	0.252545	0.733164	0.933527
Q6IUR5	-0.481487	0.733194	0.933527
A0A0G2K1M8	-0.241073	0.733555	0.933527
A0A8I6A3U9	-0.217644	0.736237	0.935228
A0A8I5ZP61	-0.279077	0.736523	0.935228
A0A096MJT3	-0.0913934	0.736957	0.935228
F7F9K9	-0.190069	0.736968	0.935228
Q6TUG0	0.303221	0.737533	0.935228
A0A0G2JTW1	-0.397572	0.737919	0.935228
Q923W4	-0.113553	0.738313	0.935228
O88407	0.359227	0.7394	0.935987
B0BNM9	0.190778	0.742612	0.936975
A0A0G2JVD6	0.173266	0.742816	0.936975
Q6I7R3	0.222463	0.743334	0.936975
Q9Z250	-0.288002	0.744153	0.936975
A0A8I5YBF2	0.229787	0.744241	0.936975
A0A8L2R156	0.311549	0.744897	0.936975
A0A8I6A1R5	0.219063	0.744947	0.936975
P35467	-0.17883	0.745177	0.936975
A0A8I6AAW4	-0.161028	0.74554	0.936975
Q6AXS5-2	0.16274	0.746339	0.936975
A0A140TAH0	0.282683	0.746637	0.936975
P62944	-0.181326	0.747463	0.936975
A0A8L2Q0A6	0.202736	0.747505	0.936975
D3ZLU0	-0.2692	0.747665	0.936975
Q5M821	-0.21763	0.74782	0.936975
A0A8I6A5T1	-0.261779	0.748014	0.936975
A0A8I6B4B1	-0.215233	0.749396	0.938093
A0A8I5ZVT0	0.164526	0.751306	0.939739
B0BNN3	0.203834	0.751693	0.939739
D3ZQM0	0.438853	0.753893	0.941117
A0A8I5ZP79	0.311157	0.753961	0.941117
A0A8L2RA18	-0.127863	0.754557	0.941117
A0A8I6ACS1	-0.587635	0.754986	0.941117
Q9ERC1	-0.314139	0.755254	0.941117
A0A8L2R644	0.118427	0.755888	0.941294
A0A8I5ZKF2	0.162645	0.757346	0.942497
A0A8I6AF10	-0.144226	0.758516	0.943037
A0A8I5ZKW8	0.201622	0.75892	0.943037
D4A7L4	0.285595	0.759258	0.943037
A0A8I5ZR21	-0.203291	0.760658	0.943188
H1UBN0	0.33117	0.761119	0.943188
P04094	-0.303365	0.761228	0.943188
Q63598	-0.200897	0.761351	0.943188
P61150	0.123297	0.762269	0.943541
P63088	0.198125	0.762622	0.943541
P62501	-0.215375	0.765524	0.94652
A0A0G2JTL5	0.171926	0.76641	0.94682
P69682	0.120733	0.769314	0.94682
A0A0G2JZH0	0.109035	0.769668	0.94682
A0A8I5XVM7	0.29782	0.769853	0.94682
P12928	-0.214557	0.770033	0.94682
A0A8L2R7U6	0.135633	0.770823	0.94682
Q6AYE2	0.151773	0.771342	0.94682
Q304F3	0.207596	0.771691	0.94682
Q5U300	0.226261	0.771832	0.94682
O08618	0.143733	0.772035	0.94682
A0A8I5ZUB6	-0.116808	0.772168	0.94682
D4A7F5	0.13129	0.772522	0.94682
A0A8I6A7K2	0.311357	0.772589	0.94682
B0BND0	-0.206461	0.772692	0.94682
A0A0G2K261	0.206714	0.773911	0.947706
A0A0G2K6T9	0.135366	0.774553	0.947887
A0A8I6AN27	-0.184487	0.775635	0.948604
P03994	0.158631	0.777711	0.950087
A0A8I5ZWQ0	0.153876	0.77784	0.950087
A0A1W2Q6A2	-0.157344	0.778806	0.950527
A0A8I6AN62	-0.123825	0.779372	0.950527
F1LRI7	-0.0968583	0.779691	0.950527
G3V6H9	0.226122	0.782579	0.953441
P19945	0.175809	0.783591	0.954067
A0A8I5ZVK5	-0.162323	0.785985	0.956055
P86252	0.259211	0.786366	0.956055
P62142	-0.112976	0.786722	0.956055
A0A8I6A5U0	0.242782	0.787245	0.956083
M0RBJ7	-0.137582	0.788035	0.956436
P28073	-0.265309	0.788995	0.95656
E9PT65	0.0772808	0.789137	0.95656
D3ZFQ8	0.0988817	0.791053	0.958276
A0A8L2QW10	-0.111249	0.791604	0.958337
P21708	0.164171	0.792849	0.958684
P35213	0.29883	0.793221	0.958684
A0A8L2Q4K2	-0.161166	0.794716	0.958684
A0A8L2UK05	-0.0812169	0.796536	0.958684
P07483	0.0936047	0.796732	0.958684
P68035	0.286479	0.797527	0.958684
A0A0G2JZ73	0.166148	0.797684	0.958684
S4VP54	0.217906	0.79832	0.958684
Q4V8H8	0.208749	0.799283	0.958684
A0A8I6AC07	-0.143071	0.800349	0.958684
A0A8I6A4U0	-0.144589	0.801655	0.958684
A0A8I6ANQ3	0.108733	0.801694	0.958684
P60522	-0.0942765	0.803202	0.958684
D3ZFU9	0.212327	0.803773	0.958684
A0A8I6AJ41	0.29978	0.803882	0.958684
D3ZCH5	-0.196411	0.803955	0.958684
F1LW74	0.165295	0.804876	0.958684
P15205	0.08995	0.805463	0.958684
B4F7C7	-0.200494	0.805559	0.958684
Q712U5	0.182271	0.806075	0.958684
F1LQ48	-0.182951	0.806129	0.958684
A0A8I6AD02	0.300445	0.806764	0.958684
A0A0G2JZ52	-0.19257	0.80724	0.958684
A0A1W2Q6C2	-0.135736	0.808036	0.958684
D3ZB30	-0.285823	0.808896	0.958684
A0A8I5ZWU7	0.130777	0.808978	0.958684
D3ZHY9	-0.184685	0.80902	0.958684
A0A8I6ACU9	-0.124469	0.809081	0.958684
G3V7L8	0.12221	0.809228	0.958684
P11762	-0.126344	0.809666	0.958684
F1LN61	-0.104724	0.809837	0.958684
G3V8L3	0.162229	0.810663	0.958684
F1LSC3	0.13736	0.811796	0.958684
D3ZN03	0.130165	0.811845	0.958684
P43138	-0.201713	0.811887	0.958684
F7FLB7	0.0785117	0.811903	0.958684
F7FF81	0.0758901	0.812381	0.958684
Q68FX9	0.175727	0.813416	0.958684
Q8R4I6	0.170207	0.813804	0.958684
F8WFS9	0.17488	0.81451	0.958684
A0A8I6GEM5	-0.155499	0.814645	0.958684
A0A8I6GJR0	0.20423	0.815081	0.958684
A0A8I6AFF1	-0.0983725	0.815322	0.958684
D3Z908	0.103665	0.816016	0.958684
A0A0G2K3Z9	0.0772948	0.816524	0.958684
Q9Z173-2	-0.129001	0.816623	0.958684
A0A8I5ZM10	-0.135565	0.81733	0.958684
Q8VIL3	-0.204874	0.81743	0.958684
F7F5P9	-0.132123	0.818086	0.958684
P63319	0.113181	0.818152	0.958684
A0A8I5ZM72	0.214099	0.818422	0.958684
A0A8L2QTH1	0.152103	0.819433	0.958684
Q5XII0	-0.0884254	0.819831	0.958684
P13668	0.0790212	0.820069	0.958684
F1LQI1	0.0857177	0.820093	0.958684
D3ZWQ0	0.143491	0.820408	0.958684
A0A8I6ADF3	0.163661	0.820441	0.958684
G3V7Y3	0.133002	0.822163	0.959893
A0A8I6A875	-0.161299	0.82293	0.959893
P07825	0.174651	0.822993	0.959893
Q499N6	-0.13264	0.823482	0.959893
Q6XVN8	0.0954337	0.824138	0.959941
P11275	-0.133198	0.825088	0.959941
Q8CF97	-0.258686	0.825397	0.959941
A0A8I5ZV30	0.188091	0.826197	0.959941
D4A9T0	0.121642	0.826523	0.959941
A0A8L2Q7M2	-0.08776	0.826533	0.959941
A0A8I5ZZK9	-0.162228	0.827576	0.960176
Q58FK9	0.199739	0.827738	0.960176
A0A0A0MY48	-0.158966	0.828564	0.960353
A6IWT6	-0.0878913	0.828894	0.960353
D3ZRI8	-0.153355	0.829671	0.960671
D4A500	0.119161	0.832005	0.962332
A0A8I6AGW9	0.175397	0.832479	0.962332
P97697	0.247934	0.832614	0.962332
A0A8I6AF64	-0.143718	0.834055	0.963085
P63249	-0.113271	0.835113	0.963085
Q6UPE1	0.12448	0.835164	0.963085
A0A0G2K677	0.0833595	0.835277	0.963085
P61107	0.124389	0.836264	0.963642
A0A8I6GAT1	-0.126507	0.837497	0.964108
A0A8I5Y0Y2	-0.172897	0.837741	0.964108
P40307	-0.0940159	0.838337	0.964108
P19804	-0.160786	0.838683	0.964108
Q8K4Y5	-0.126334	0.839926	0.964957
P18666	0.103272	0.841497	0.966118
B2RYP4	0.132993	0.842761	0.966118
A0A8L2UI00	0.11823	0.842769	0.966118
A0A8I6A9K2	-0.139831	0.843737	0.966118
M0RAX2	0.0953287	0.84422	0.966118
A0A8I6AQR0	-0.170878	0.844265	0.966118
A0A8L2QZ13	0.178287	0.84447	0.966118
D3ZQG5	-0.131976	0.846036	0.967276
A0A8I5ZNK2	-0.0938304	0.847507	0.967276
P27139	-0.0713788	0.847838	0.967276
A0A8L2QBL5	-0.166204	0.847927	0.967276
A0A8I6A2A2	-0.081531	0.848271	0.967276
A0A8I5ZWR4	0.0931047	0.848766	0.967276
D4ABC2	-0.117124	0.849175	0.967276
D3ZSY8	0.101246	0.85092	0.967276
A0A0G2JZH8	0.103736	0.851217	0.967276
D3ZJF9	-0.148297	0.851317	0.967276
A0A8I6ADK6	0.0985508	0.85168	0.967276
A0A0H2UHI1	0.106014	0.851832	0.967276
Q07014	0.164509	0.852344	0.967276
P63041	-0.105152	0.852802	0.967276
F7EUU4	0.103082	0.853062	0.967276
D4A6P1	-0.132795	0.854188	0.967598
A6JQ21	0.141496	0.854357	0.967598
A0A8I6AUS6	0.219925	0.855688	0.968531
A0A8I5ZZX6	0.0924413	0.856419	0.968786
B1WBS4	0.118875	0.857039	0.968914
M0RC65	-0.0982472	0.857561	0.968933
Q5XI38	-0.072147	0.859167	0.969422
A0A8I5Y5L2	0.114692	0.85933	0.969422
D4A144	0.160135	0.859853	0.969422
A0A0G2K931	-0.0822449	0.860167	0.969422
P50554	0.174296	0.86127	0.969422
Q1RP74	0.12118	0.861427	0.969422
A0A8L2QJE6	-0.226572	0.862119	0.969422
A0A8I6G2N3	-0.0487511	0.862377	0.969422
Q63372-1	0.157288	0.862594	0.969422
A0A8L2Q2R9	0.0668477	0.86308	0.969422
P62078	0.0943518	0.864081	0.969422
P00406	0.13395	0.864208	0.969422
A0A8I6ARL3	-0.121752	0.864578	0.969422
A0A0G2JZ56	0.142191	0.865814	0.970239
F7F6N9	-0.0766788	0.866829	0.97076
F1LQ63	-0.0819565	0.867293	0.97076
M0R9N8	0.0814309	0.868961	0.971544
A0A8I5ZW00	-0.0914628	0.87	0.971544
A0A8I6ASE1	0.0898325	0.870101	0.971544
A0A8I6A4W2	0.151861	0.870258	0.971544
Q9Z1Z3	-0.072304	0.870531	0.971544
A0A8I5ZTM3	-0.0650908	0.872782	0.973488
P04256	0.07254	0.873372	0.973578
G3V7V7	-0.0998518	0.87396	0.973667
A0A8I6AGI7	0.143553	0.87538	0.974503
A0A0G2JWX1	-0.0504929	0.875729	0.974503
B3GNI6	0.0929309	0.876752	0.975075
A6KKH1	-0.114432	0.877314	0.975133
A0A8I5ZNW6	-0.103683	0.878616	0.976014
D4A8N2	-0.118857	0.879612	0.976226
Q6P502	0.0706139	0.879827	0.976226
Q6AYS7	0.102293	0.881936	0.977604
F1LQ96	0.163711	0.88237	0.977604
A0A8I6G9D9	-0.052777	0.882627	0.977604
Q63862	0.106988	0.883499	0.977604
P07632	-0.063377	0.883623	0.977604
A0A096MJQ1	-0.0660077	0.884505	0.977892
A0A8I6A0U2	-0.0356682	0.884906	0.977892
P31232	-0.0896725	0.886415	0.978995
A0A8I6G7K6	-0.0590796	0.888508	0.980094
A0A8I6AU93	-0.173471	0.889306	0.980094
B5DEZ6	-0.139426	0.889486	0.980094
O35921	-0.0722768	0.889845	0.980094
Q66H80	0.128355	0.890189	0.980094
A0A8I5ZT00	-0.0761387	0.890962	0.980094
A0A8I6GKK7	-0.109804	0.891722	0.980094
A0A8I5ZUV5	0.0844381	0.891945	0.980094
Q00566-2	0.110083	0.892019	0.980094
A0A8L2QPE1	0.0676629	0.893603	0.98093
A0A0G2JZ88	-0.0750993	0.893805	0.98093
A0A8I5Y1X4	-0.0634046	0.894771	0.981427
Q9JHU0	0.045414	0.896646	0.98248
Q9WTV5	-0.0442249	0.897137	0.98248
P97615	-0.0695545	0.89727	0.98248
A0A8I6AR37	0.0894667	0.898681	0.982808
A0A8I6AWS0	0.0497176	0.898754	0.982808
A0A0G2K5L2	0.104449	0.899111	0.982808
Q9QXU8	-0.0633665	0.901119	0.984442
A0A8I6AFE3	0.0983884	0.902668	0.985572
O35567	-0.093491	0.903621	0.98605
A0A8I5ZLD3	-0.0942692	0.904487	0.986176
Q5PPN5	-0.0503514	0.904807	0.986176
D3ZSR8	-0.091048	0.905283	0.986176
A0A8I6A8K6	-0.0945251	0.906875	0.986556
Q63228	-0.0622418	0.907086	0.986556
Q99068	-0.0659558	0.908289	0.986556
A0A8I6AEV8	0.102558	0.908575	0.986556
A0A8I6A6J4	-0.0367098	0.908857	0.986556
D3ZWX4	-0.0439033	0.90998	0.986556
B0BN18	0.0408889	0.910025	0.986556
G3V816	0.0927979	0.910267	0.986556
M0R6L4	0.0515867	0.910578	0.986556
A0A8I6G4T5	0.0572115	0.911118	0.986556
A0A8L2Q996	0.0966661	0.912303	0.986556
P04692-3	0.116992	0.912695	0.986556
Q80ZA5-10	-0.0815443	0.912757	0.986556
A0A8I6B6G5	0.0584822	0.912862	0.986556
D3ZAP9	-0.111521	0.913363	0.986556
A0A8I6A162	-0.0383016	0.916484	0.988446
A0A0G2K3F2	-0.0927472	0.91659	0.988446
A6KQR9	0.116603	0.917389	0.988446
A0A0G2K5T9	-0.0900337	0.91755	0.988446
A0A0G2K2T6	0.059314	0.918071	0.988446
A0A8I6AP49	-0.0980205	0.918211	0.988446
A0A8L2QT13	0.0738385	0.91982	0.988489
D3ZV30	0.0943223	0.92048	0.988489
Z4YNF4	-0.03797	0.920984	0.988489
F1LUM5	0.0838503	0.921048	0.988489
Q5XIJ4	-0.0726239	0.92115	0.988489
Q66H12	-0.0583434	0.922322	0.988489
A0A8I6AK04	-0.0494999	0.923247	0.988489
A0A8I5ZXD7	-0.0459503	0.92347	0.988489
G3V699	-0.043703	0.924179	0.988489
A0A8I6AWL3	0.0910368	0.925218	0.988489
A0A0G2JU82	-0.0393447	0.925952	0.988489
P97610	-0.0903414	0.926019	0.988489
P60901	-0.0346227	0.926942	0.988489
P09951	0.0443501	0.927015	0.988489
A0JPM9	-0.042424	0.927114	0.988489
A0A0H2UHQ0	-0.0301553	0.927182	0.988489
D4A053	0.051878	0.927519	0.988489
A0A0U1RS13	-0.0848662	0.927549	0.988489
A0A8L2QT84	-0.0583415	0.928385	0.988489
A0A8L2QK78	-0.0442386	0.92858	0.988489
Q5U2U2	0.0467253	0.931674	0.991231
F1LNP4	0.0820575	0.93289	0.991973
A0A0G2K872	-0.0358062	0.936192	0.993621
A0A8I6GH08	-0.0602224	0.937122	0.993621
A0A8I6B3A4	-0.0307903	0.938509	0.993621
P20059	-0.0415794	0.938605	0.993621
A0A8I6GJZ1	0.0424654	0.938997	0.993621
Q4FZY0	0.0387657	0.939206	0.993621
A0A8I6A0Q5	-0.0440269	0.940203	0.993621
Q62848-2	-0.0333092	0.94039	0.993621
Q99ML5	-0.048005	0.940846	0.993621
P04182	-0.0384532	0.940944	0.993621
A0A8I6ANE0	0.0241433	0.94104	0.993621
P41499-1	0.0958106	0.942384	0.993621
Q64428	0.059223	0.942605	0.993621
D4A0E2	-0.0345234	0.943335	0.993621
Q64542-2	-0.0678395	0.94354	0.993621
Q5PQK2	-0.0284129	0.943783	0.993621
P61983	0.0371376	0.944993	0.993621
F1M5A1	-0.0585047	0.945447	0.993621
F1LM82	0.024796	0.945567	0.993621
Q5M9G3	-0.0373485	0.946693	0.993621
A0A8I5XVU7	-0.0287266	0.946934	0.993621
A0A8I6GFE6	-0.0296067	0.947503	0.993621
A0A8L2UIH0	-0.0277352	0.94773	0.993621
A0A0G2K737	0.0237287	0.947982	0.993621
A0A096MKI0	0.0301099	0.948159	0.993621
A0A0U1RRP1	0.044398	0.948761	0.993621
Q32PX7	-0.0211447	0.949161	0.993621
A0A8L2QMN5	0.0563258	0.949803	0.993621
A0A0G2K1T0	0.0330206	0.950253	0.993621
F1LXA0	-0.0320463	0.950975	0.993621
A0A8I6ANY4	-0.0479513	0.951825	0.993621
Q5XIV1	0.022004	0.952615	0.993621
A0A8I5ZTU5	-0.0349021	0.953459	0.993621
A0A8I6AEB7	-0.0577647	0.953558	0.993621
Q63768	0.0335703	0.953619	0.993621
B1H286	-0.0406328	0.953904	0.993621
F1LMW3	-0.0478843	0.954207	0.993621
Q924S5	0.0410573	0.95456	0.993621
A0A8I6APM7	-0.0262647	0.955417	0.993621
A0A8I5ZN87	0.0192397	0.956877	0.993621
D3ZME3	-0.0308462	0.957122	0.993621
A0A0G2K405	0.0313499	0.95764	0.993621
A0A8I6GCX1	0.0384129	0.957644	0.993621
A0A8I6GBX4	-0.018128	0.957808	0.993621
A0A8I6A7I3	-0.052177	0.958972	0.993621
A0A0G2JWJ9	0.0411431	0.959857	0.993621
P62890	0.0223095	0.959903	0.993621
A0A8I6GH02	0.0301447	0.960028	0.993621
Q5BJU7	-0.0240016	0.960062	0.993621
F1LPH1	-0.0446816	0.960396	0.993621
A0A8L2PZP1	0.0194745	0.96135	0.994071
Q5RJK8	-0.0621486	0.962759	0.994513
P26772	0.0227937	0.963533	0.994513
Q5U322	0.0302103	0.964638	0.994513
P51583	0.0153921	0.964897	0.994513
Q641Y8	0.0272686	0.965026	0.994513
A0A8I5ZRA1	-0.0215327	0.965166	0.994513
Q1WIM1	0.0164937	0.965416	0.994513
A0A8I5ZUM3	-0.0407852	0.969323	0.996625
F1LNI0	-0.0303438	0.970359	0.996625
A0A8I6A3N6	0.0272502	0.970499	0.996625
P04636	-0.0115693	0.971428	0.996625
A0A096MKE2	-0.018508	0.972037	0.996625
A0A8I5ZMR6	0.0167502	0.972951	0.996625
Q9EPH8	0.0175964	0.97311	0.996625
Q6Q629	0.019422	0.974155	0.996625
A0A8I6AL38	-0.0166938	0.974319	0.996625
A0A8I6AES4	-0.0521698	0.975078	0.996625
A0A8L2R918	0.021099	0.977205	0.996625
A0A8I5ZW23	0.0229185	0.977789	0.996625
A0A8I6AM09	-0.0269418	0.977835	0.996625
A0A8L2UNK9	0.0201601	0.979332	0.996625
A0A8I5ZRY7	0.0188785	0.979746	0.996625
P10960	0.0384368	0.979999	0.996625
A0A8I6A0L0	-0.0186075	0.980207	0.996625
A0A8I5ZX37	-0.0378051	0.980521	0.996625
A0A0G2JSQ0	-0.0133354	0.980801	0.996625
A0A8I5ZNK4	0.0103583	0.981088	0.996625
A0A8I5ZTR5	0.00879667	0.98111	0.996625
A0A8I6GAP5	0.0278679	0.981748	0.996625
A0A8I6A6D0	-0.0127514	0.98182	0.996625
M0R566	-0.0112432	0.98231	0.996625
D4A8L9	0.020997	0.982528	0.996625
D4A6T1	-0.0102939	0.982613	0.996625
D4A3K5	0.0318836	0.982991	0.996625
F1LML7	0.022222	0.983063	0.996625
Q62717	0.0183491	0.983457	0.996625
M0RDJ7	-0.0202209	0.983626	0.996625
A0A0U1RVI2	0.00926656	0.983759	0.996625
A0A8I6GK95	0.00833037	0.985698	0.996625
A0A8I5ZTF1	0.00864003	0.985976	0.996625
D3ZJ78	-0.00809091	0.98723	0.996625
D3ZJR1	0.0107126	0.987675	0.996625
F1M3H8	-0.00834718	0.987742	0.996625
A0A8I6B1B9	0.0112228	0.988205	0.996625
F1MAA2	0.00948946	0.988752	0.996625
D4A781	-0.0148477	0.988919	0.996625
F1M7Y3	-0.00940191	0.989204	0.996625
A0A0H2UHE5	-0.00939482	0.989258	0.996625
A0A8I5ZKF7	-0.010556	0.989483	0.996625
A0A8I6G5W8	0.00938149	0.989855	0.996625
D3ZTR5	0.00586811	0.990686	0.996936
G3V733	-0.00403157	0.992124	0.997859
Q9EPB1	0.00389808	0.993282	0.998081
Q63610-2	0.00807247	0.993388	0.998081
G3V6N7	0.00741434	0.993971	0.998143
A6JRM5	-0.00543744	0.995154	0.998354
P63322	0.00275421	0.995224	0.998354
A0A8I6GLR7	0.0036836	0.996373	0.998983
B5DF55	0.00159626	0.997552	0.999473
Q9WVA1	0.000866423	0.997907	0.999473
D3ZXF9	-0.000591379	0.999274	0.999739
P50430	0.000230639	0.999604	0.999739
A0A8I6A0L5	0.000165048	0.999739	0.999739
